# Supplementary material for: Meta-analysis of mucosal microbiota reveals universal microbial signatures and dysbiosis in gastric carcinogenesis
Source: Oncogene. 2022 Jun 9;41(28):3599–610. doi: 10.1038/s41388-022-02377-9 (PMC9270228; doi:10.1038/s41388-022-02377-9)
Supplement: Supplementary file 13 — Table S1 [file 41388_2022_2377_MOESM13_ESM.xlsx]

## Sheet: Table_S1
Table S1 The list of significantly altered MetaCyc pathways between GC and SG
Pathway	Enriched _Group	LDA	p_value	description
PWY0-1586	GC	3.0314	2.84e-27	peptidoglycan maturation (meso-diaminopimelate containing)
PWY-6123	GC	2.96538	3.69e-22	inosine-5'-phosphate biosynthesis I
PWY-6121	GC	2.94869	1.53e-21	5-aminoimidazole ribonucleotide biosynthesis I
PWY-6737	GC	2.93114	6.73e-23	starch degradation V
PWY-6122	GC	2.92688	1.18e-18	5-aminoimidazole ribonucleotide biosynthesis II
PWY-6277	GC	2.92688	1.18e-18	superpathway of 5-aminoimidazole ribonucleotide biosynthesis
P161-PWY	GC	2.92123	2.6e-14	acetylene degradation
PWY-6317	GC	2.89863	7.78e-15	galactose degradation I (Leloir pathway)
GLYCOGENSYNTH-PWY	GC	2.87394	3.21e-21	glycogen biosynthesis I (from ADP-D-Glucose)
ANAGLYCOLYSIS-PWY	GC	2.8642	2.57e-13	glycolysis III (from glucose)
PWY-621	GC	2.8507	1.32e-14	sucrose degradation III (sucrose invertase)
DTDPRHAMSYN-PWY	GC	2.85068	2.46e-16	dTDP-L-rhamnose biosynthesis I
PWY0-862	GC	2.84644	8.34e-12	(5Z)-dodec-5-enoate biosynthesis
FERMENTATION-PWY	GC	2.84445	3.78e-27	mixed acid fermentation
ANAEROFRUCAT-PWY	GC	2.84357	2.54e-17	homolactic fermentation
f-1CMET2-PWY	GC	2.81901	2.38e-21
PWY-7664	GC	2.81787	1.15e-09	oleate biosynthesis IV (anaerobic)
GLYCOCAT-PWY	GC	2.81732	1.94e-16	glycogen degradation I (bacterial)
PWY-6282	GC	2.81527	2.12e-09	palmitoleate biosynthesis I (from (5Z)-dodec-5-enoate)
MET-SAM-PWY	GC	2.8141	1.01e-24	superpathway of S-adenosyl-L-methionine biosynthesis
PWY-6609	GC	2.81254	7.01e-08	adenine and adenosine salvage III
PWY-5989	GC	2.80428	8.76e-09	stearate biosynthesis II (bacteria and plants)
DENOVOPURINE2-PWY	GC	2.80065	7.04e-17	superpathway of purine nucleotides de novo biosynthesis II
FASYN-INITIAL-PWY	GC	2.79772	1.97e-09	superpathway of fatty acid biosynthesis initiation (E. coli)
PWY-5347	GC	2.79702	4.14e-22	superpathway of L-methionine biosynthesis (transsulfuration)
HOMOSER-METSYN-PWY	GC	2.7932	2.35e-25	L-methionine biosynthesis I
PWY-6471	GC	2.79021	5.54e-12	peptidoglycan biosynthesis IV (Enterococcus faecium)
PWY-7199	GC	2.76794	2.16e-13	pyrimidine deoxyribonucleosides salvage
PWY-5484	GC	2.76302	1.63e-12	glycolysis II (from fructose 6-phosphate)
P441-PWY	GC	2.76118	8.35e-13	superpathway of N-acetylneuraminate degradation
OANTIGEN-PWY	GC	2.75559	1.14e-18	O-antigen building blocks biosynthesis (E. coli)
PWY-2941	GC	2.72109	4.56e-10	L-lysine biosynthesis II
PWY-7196	GC	2.71948	2.57e-12	superpathway of pyrimidine ribonucleosides salvage
PWYG-321	GC	2.71618	7.04e-06	mycolate biosynthesis
HISDEG-PWY	GC	2.71493	1.93e-13	L-histidine degradation I
PWY-841	GC	2.71112	1.8e-13	superpathway of purine nucleotides de novo biosynthesis I
TRNA-CHARGING-PWY	GC	2.70195	6e-12	tRNA charging
PWY-7234	GC	2.69865	1.24e-10	inosine-5'-phosphate biosynthesis III
PENTOSE-P-PWY	GC	2.69816	3.91e-17	pentose phosphate pathway
PWY0-1298	GC	2.69796	1.25e-10	superpathway of pyrimidine deoxyribonucleosides degradation
GLCMANNANAUT-PWY	GC	2.68302	1.46e-13	superpathway of N-acetylglucosamine, N-acetylmannosamine and N-acetylneuraminate degradation
PWY-5910	GC	2.67118	6.39e-11	superpathway of geranylgeranyldiphosphate biosynthesis I (via mevalonate)
PWY-7187	GC	2.66196	3.81e-15	pyrimidine deoxyribonucleotides de novo biosynthesis II
GLYCOLYSIS	GC	2.65703	1.18e-07	glycolysis I (from glucose 6-phosphate)
PWY-5913	GC	2.65388	1.35e-11	TCA cycle VI (obligate autotrophs)
ARGSYN-PWY	GC	2.63307	1.4e-08	L-arginine biosynthesis I (via L-ornithine)
PWY-7400	GC	2.63151	1.49e-08	L-arginine biosynthesis IV (archaebacteria)
HSERMETANA-PWY	GC	2.62343	5.86e-09	L-methionine biosynthesis III
FOLSYN-PWY	GC	2.62287	8.16e-10	superpathway of tetrahydrofolate biosynthesis and salvage
PWY-922	GC	2.6199	5.01e-11	mevalonate pathway I
PWY-7200	GC	2.61689	5.04e-11	superpathway of pyrimidine deoxyribonucleoside salvage
PWY-6507	GC	2.60974	1.15e-14	4-deoxy-L-threo-hex-4-enopyranuronate degradation
PWY-7377	GC	2.6032	9.91e-13	cob(II)yrinate a,c-diamide biosynthesis I (early cobalt insertion)
PYRIDNUCSAL-PWY	GC	2.58612	7.96e-08	NAD salvage pathway I
P4-PWY	GC	2.57832	2.78e-14	superpathway of L-lysine, L-threonine and L-methionine biosynthesis I
COBALSYN-PWY	GC	2.5753	1.79e-06	adenosylcobalamin salvage from cobinamide I
PWY-5101	GC	2.56219	0.0448514	L-isoleucine biosynthesis II
HISTSYN-PWY	GC	2.55698	4e-06	L-histidine biosynthesis
ARGSYNBSUB-PWY	GC	2.55213	1.11e-05	L-arginine biosynthesis II (acetyl cycle)
GLUTORN-PWY	GC	2.54427	9.41e-05	L-ornithine biosynthesis
GLUCONEO-PWY	GC	2.53269	1.07e-05	gluconeogenesis I
PWY-6895	GC	2.51637	1.22e-05	superpathway of thiamin diphosphate biosynthesis II
PWY-6891	GC	2.51636	3.61e-08	thiazole biosynthesis II (Bacillus)
PWY-5509	GC	2.51262	3.2e-05	adenosylcobalamin biosynthesis from cobyrinate a,c-diamide I
PWY-5971	GC	2.51154	0.000907474	palmitate biosynthesis II (bacteria and plants)
PWY-6269	GC	2.49015	0.000145747	adenosylcobalamin salvage from cobinamide II
HEXITOLDEGSUPER-PWY	GC	2.48758	3.12e-08	superpathway of hexitol degradation (bacteria)
PWY0-1297	GC	2.48212	0.000996572	superpathway of purine deoxyribonucleosides degradation
PWY-5505	GC	2.47995	1.43e-08	L-glutamate and L-glutamine biosynthesis
PWY0-166	GC	2.47504	3.16e-07	superpathway of pyrimidine deoxyribonucleotides de novo biosynthesis (E. coli)
PWY-6612	GC	2.46084	0.000201924	superpathway of tetrahydrofolate biosynthesis
PWY0-781	GC	2.45684	9.39e-10	aspartate superpathway
THISYN-PWY	GC	2.45043	0.00134517	superpathway of thiamin diphosphate biosynthesis I
P108-PWY	GC	2.43826	4.12e-06	pyruvate fermentation to propanoate I
PWY-7013	GC	2.43481	4.66e-05	L-1,2-propanediol degradation
ENTBACSYN-PWY	GC	2.41688	0.000327147	enterobactin biosynthesis
PWY-7431	GC	2.40796	0.00239423	aromatic biogenic amine degradation (bacteria)
PWY0-845	GC	2.39746	1.38e-06	superpathway of pyridoxal 5'-phosphate biosynthesis and salvage
PWY-7184	GC	2.39037	0.000174081	pyrimidine deoxyribonucleotides de novo biosynthesis I
PWY-7392	GC	2.38722	0.0011545	taxadiene biosynthesis (engineered)
ARGORNPROST-PWY	GC	2.38399	3.23e-08	arginine, ornithine and proline interconversion
PWY-6892	GC	2.38254	0.00575677	thiazole biosynthesis I (E. coli)
PWY0-1261	GC	2.38126	0.000193154	anhydromuropeptides recycling
LACTOSECAT-PWY	GC	2.37517	9.56e-09	lactose and galactose degradation I
GALACTUROCAT-PWY	GC	2.37429	3.59e-06	D-galacturonate degradation I
PWY-7315	GC	2.33122	1.39e-06	dTDP-N-acetylthomosamine biosynthesis
PWY-6969	GC	2.30763	0.00910113	TCA cycle V (2-oxoglutarate:ferredoxin oxidoreductase)
POLYAMSYN-PWY	GC	2.30378	1.66e-06	superpathway of polyamine biosynthesis I
PWY-7323	GC	2.29517	0.00115234	superpathway of GDP-mannose-derived O-antigen building blocks biosynthesis
ARG-POLYAMINE-SYN	GC	2.28764	3.44e-05
PRPP-PWY	GC	2.28745	5.58e-05	superpathway of histidine, purine, and pyrimidine biosynthesis
GLUCUROCAT-PWY	GC	2.28259	0.0198725	superpathway of &beta;-D-glucuronide and D-glucuronate degradation
PWY-6628	GC	2.27197	0.000188712	superpathway of L-phenylalanine biosynthesis
GALACT-GLUCUROCAT-PWY	GC	2.2404	0.0123412	superpathway of hexuronide and hexuronate degradation
P461-PWY	GC	2.22573	0.0105569	hexitol fermentation to lactate, formate, ethanol and acetate
PWY-6588	GC	2.1901	0.01253	pyruvate fermentation to acetone
PWY-6901	GC	2.14934	0.0268608	superpathway of glucose and xylose degradation
PWY-5265	GC	2.09706	0.0240352	peptidoglycan biosynthesis II (staphylococci)
PWY-7332	GC	2.04212	0.011851	superpathway of UDP-N-acetylglucosamine-derived O-antigen building blocks biosynthesis
PWY-6182	GC	2.0235	0.0185051	superpathway of salicylate degradation
GLYCOL-GLYOXDEG-PWY	GC	2.00243	0.00475308	superpathway of glycol metabolism and degradation
REDCITCYC	SG	3.2596	1.57e-20	TCA cycle VIII (helicobacter)
HEMESYN2-PWY	SG	3.25092	9.7e-28	heme biosynthesis II (anaerobic)
PWY-3781	SG	3.226	9.37e-19	aerobic respiration I (cytochrome c)
PWY-6545	SG	3.17512	2.46e-16	pyrimidine deoxyribonucleotides de novo biosynthesis III
TRPSYN-PWY	SG	3.15964	1.18e-22	L-tryptophan biosynthesis
PWY-7373	SG	3.15582	1.22e-21	superpathway of demethylmenaquinol-6 biosynthesis II
PWY-7371	SG	3.15549	1.41e-21	1,4-dihydroxy-6-naphthoate biosynthesis II
PWY0-1241	SG	3.14657	1.76e-25	ADP-L-glycero-&beta;-D-manno-heptose biosynthesis
PWY-5188	SG	3.05927	4.6e-17	tetrapyrrole biosynthesis I (from glutamate)
PWY-5189	SG	3.00118	1.41e-16	tetrapyrrole biosynthesis II (from glycine)
PWY-6467	SG	2.99823	5.21e-12	Kdo transfer to lipid IVA III (Chlamydia)
PWY0-1296	SG	2.99678	4.11e-14	purine ribonucleosides degradation
PWY-7539	SG	2.98027	1.91e-13	6-hydroxymethyl-dihydropterin diphosphate biosynthesis III (Chlamydia)
PANTO-PWY	SG	2.96323	3.04e-16	phosphopantothenate biosynthesis I
PWY-6700	SG	2.96136	5.08e-13	queuosine biosynthesis
PWY-1269	SG	2.95738	1.03e-08	CMP-3-deoxy-D-manno-octulosonate biosynthesis I
NAGLIPASYN-PWY	SG	2.95597	3.95e-09	lipid IVA biosynthesis
PWY-6703	SG	2.93621	2.4e-06	preQ0 biosynthesis
DAPLYSINESYN-PWY	SG	2.93273	1.15e-19	L-lysine biosynthesis I
PWY-7228	SG	2.92909	2.08e-10	superpathway of guanosine nucleotides de novo biosynthesis I
PWY-7197	SG	2.92893	1.69e-11	pyrimidine deoxyribonucleotide phosphorylation
NONMEVIPP-PWY	SG	2.92606	1.46e-12	methylerythritol phosphate pathway I
PWY-7560	SG	2.92606	1.46e-12	methylerythritol phosphate pathway II
SER-GLYSYN-PWY	SG	2.9259	3.12e-15	superpathway of L-serine and glycine biosynthesis I
PWY0-162	SG	2.9206	3.36e-08	superpathway of pyrimidine ribonucleotides de novo biosynthesis
PANTOSYN-PWY	SG	2.91334	2.26e-12	pantothenate and coenzyme A biosynthesis I
FASYN-ELONG-PWY	SG	2.91266	1.13e-07	fatty acid elongation -- saturated
PWY-6125	SG	2.90084	3.76e-09	superpathway of guanosine nucleotides de novo biosynthesis II
PWY-6897	SG	2.89449	4.59e-10	thiamin salvage II
PWY-5100	SG	2.88817	3.84e-05	pyruvate fermentation to acetate and lactate II
COMPLETE-ARO-PWY	SG	2.85888	7.68e-07	superpathway of aromatic amino acid biosynthesis
PWY-5097	SG	2.85533	1.37e-14	L-lysine biosynthesis VI
PWY-5659	SG	2.84577	2.63e-06	GDP-mannose biosynthesis
PWY-6147	SG	2.84527	4.33e-08	6-hydroxymethyl-dihydropterin diphosphate biosynthesis I
UDPNAGSYN-PWY	SG	2.83464	5.53e-10	UDP-N-acetyl-D-glucosamine biosynthesis I
RIBOSYN2-PWY	SG	2.82286	3.95e-06	flavin biosynthesis I (bacteria and plants)
ARO-PWY	SG	2.8139	1.68e-06	chorismate biosynthesis I
PWY-6151	SG	2.80175	1.33e-05	S-adenosyl-L-methionine cycle I
POLYISOPRENSYN-PWY	SG	2.79544	5.53e-05	polyisoprenoid biosynthesis (E. coli)
PWY-5686	SG	2.78527	0.000514978	UMP biosynthesis
PWY-5695	SG	2.78432	1.71e-10	urate biosynthesis/inosine 5'-phosphate degradation
PWY-6163	SG	2.77558	2.99e-05	chorismate biosynthesis from 3-dehydroquinate
PWY-7219	SG	2.77215	5.3e-05	adenosine ribonucleotides de novo biosynthesis
PWY-7229	SG	2.76822	6.77e-05	superpathway of adenosine nucleotides de novo biosynthesis I
PWY-2942	SG	2.75863	1.04e-09	L-lysine biosynthesis III
PWY-6126	SG	2.74728	0.000201074	superpathway of adenosine nucleotides de novo biosynthesis II
THRESYN-PWY	SG	2.73372	2.87e-05	superpathway of L-threonine biosynthesis
PWY4FS-7	SG	2.72979	0.000491935	phosphatidylglycerol biosynthesis I (plastidic)
PWY4FS-8	SG	2.72979	0.000491935	phosphatidylglycerol biosynthesis II (non-plastidic)
ASPASN-PWY	SG	2.69629	0.039203	superpathway of L-aspartate and L-asparagine biosynthesis
PHOSLIPSYN-PWY	SG	2.67476	0.00561747	superpathway of phospholipid biosynthesis I (bacteria)
PWY-5973	SG	2.66813	0.00202409	cis-vaccenate biosynthesis
PWY-6385	SG	2.65869	0.000267818	peptidoglycan biosynthesis III (mycobacteria)
PWY-6386	SG	2.65554	0.000282629	UDP-N-acetylmuramoyl-pentapeptide biosynthesis II (lysine-containing)
PEPTIDOGLYCANSYN-PWY	SG	2.64081	0.000790695	peptidoglycan biosynthesis I (meso-diaminopimelate containing)
PWY-6387	SG	2.63315	0.000907852	UDP-N-acetylmuramoyl-pentapeptide biosynthesis I (meso-diaminopimelate containing)
PWY-7222	SG	2.62975	0.00660809	guanosine deoxyribonucleotides de novo biosynthesis II
PWY-7220	SG	2.62975	0.00660809	adenosine deoxyribonucleotides de novo biosynthesis II
COA-PWY	SG	2.61077	0.002688	coenzyme A biosynthesis I
PWY-181	SG	2.60047	1.35e-11	photorespiration
PWY-7221	SG	2.5972	0.00157041	guanosine ribonucleotides de novo biosynthesis
PWY-6263	SG	2.5541	4.09e-17	superpathway of menaquinol-8 biosynthesis II
CALVIN-PWY	SG	2.54738	0.0205325	Calvin-Benson-Bassham cycle
PWY-6353	SG	2.4654	3.07e-05	purine nucleotides degradation II (aerobic)
PWY-6608	SG	2.42564	0.000872948	guanosine nucleotides degradation III
SALVADEHYPOX-PWY	SG	2.37027	0.00829778	adenosine nucleotides degradation II
P101-PWY	SG	2.3424	2.11e-10	ectoine biosynthesis
PWY-7254	SG	2.33597	0.00915089	TCA cycle VII (acetate-producers)
PWY-5737	SG	2.32015	0.0459606	(5R)-carbapenem carboxylate biosynthesis
PWY0-1415	SG	2.30248	3.19e-05	superpathway of heme biosynthesis from uroporphyrinogen-III
PWY-5634	SG	2.28037	0.000377466	superpathway of penicillin, cephalosporin and cephamycin biosynthesis
PWY-7211	SG	2.26321	0.00156323	superpathway of pyrimidine deoxyribonucleotides de novo biosynthesis
PWY-3001	SG	2.22161	1.97e-06	superpathway of L-isoleucine biosynthesis I
PWY-5705	SG	2.21459	8.71e-08	allantoin degradation to glyoxylate III
VALSYN-PWY	SG	2.21045	0.0010429	L-valine biosynthesis
ILEUSYN-PWY	SG	2.21045	0.0010429	L-isoleucine biosynthesis I (from threonine)
GLYCOLYSIS-E-D	SG	2.18646	4.54e-06	superpathway of glycolysis and Entner-Doudoroff
PWY-5679	SG	2.17478	0.00166712	clavulanate biosynthesis
PWY-5918	SG	2.11908	0.00878009	superpathay of heme biosynthesis from glutamate
LEU-DEG2-PWY	SG	2.05374	0.0264194	L-leucine degradation I
PWY-6915	SG	2.02146	6.14e-06	pentalenolactone biosynthesis
