# Supplementary material for: Meta-analysis of mucosal microbiota reveals universal microbial signatures and dysbiosis in gastric carcinogenesis
Source: Oncogene. 2022 Jun 9;41(28):3599–610. doi: 10.1038/s41388-022-02377-9 (PMC9270228; doi:10.1038/s41388-022-02377-9)
Supplement: Supplementary file 14 — Table S2 [file 41388_2022_2377_MOESM14_ESM.xlsx]

## Sheet: Table_S2
Table S2 The list of significantly altered MetaCyc pathways between AG and SG
Pathway	Enriched _Group	LDA	p_value	description
PWY-7111	AG	3.11208	1.06e-11	pyruvate fermentation to isobutanol (engineered)
PWY-5101	AG	3.06275	1.01e-11	L-isoleucine biosynthesis II
PWY-181	AG	2.93591	6.25e-15	photorespiration
P161-PWY	AG	2.92017	8.66e-17	acetylene degradation
PWY-6121	AG	2.90574	5.2e-16	5-aminoimidazole ribonucleotide biosynthesis I
PWY-6122	AG	2.89904	5.54e-16	5-aminoimidazole ribonucleotide biosynthesis II
PWY-6277	AG	2.89904	5.54e-16	superpathway of 5-aminoimidazole ribonucleotide biosynthesis
PWY-5971	AG	2.89331	1.77e-12	palmitate biosynthesis II (bacteria and plants)
PWY-6123	AG	2.86716	4.1e-15	inosine-5'-phosphate biosynthesis I
PWY-5154	AG	2.86617	3.69e-14	L-arginine biosynthesis III (via N-acetyl-L-citrulline)
PWY0-1061	AG	2.85586	2.4e-11	superpathway of L-alanine biosynthesis
PWY-7234	AG	2.85064	1.2e-12	inosine-5'-phosphate biosynthesis III
PWYG-321	AG	2.84922	1.31e-08	mycolate biosynthesis
P124-PWY	AG	2.82427	2.62e-18	Bifidobacterium shunt
PWY0-862	AG	2.82404	4.87e-09	(5Z)-dodec-5-enoate biosynthesis
PWY-5989	AG	2.82288	1.4e-08	stearate biosynthesis II (bacteria and plants)
PWY-7664	AG	2.81865	2.74e-08	oleate biosynthesis IV (anaerobic)
DENOVOPURINE2-PWY	AG	2.81778	7.09e-14	superpathway of purine nucleotides de novo biosynthesis II
ARGSYN-PWY	AG	2.81765	3.08e-14	L-arginine biosynthesis I (via L-ornithine)
PWY-6282	AG	2.81522	1.91e-08	palmitoleate biosynthesis I (from (5Z)-dodec-5-enoate)
PWY-7400	AG	2.81507	2.66e-14	L-arginine biosynthesis IV (archaebacteria)
PWY-5103	AG	2.81292	1.17e-07	L-isoleucine biosynthesis III
ARGSYNBSUB-PWY	AG	2.80856	2.4e-13	L-arginine biosynthesis II (acetyl cycle)
PWY0-1298	AG	2.80758	7.17e-16	superpathway of pyrimidine deoxyribonucleosides degradation
SALVADEHYPOX-PWY	AG	2.8054	9.19e-08	adenosine nucleotides degradation II
GLUTORN-PWY	AG	2.80113	1.78e-11	L-ornithine biosynthesis
HISTSYN-PWY	AG	2.79701	4.59e-12	L-histidine biosynthesis
PWY-6609	AG	2.7953	1.75e-11	adenine and adenosine salvage III
BRANCHED-CHAIN-AA-SYN-PWY	AG	2.79399	1.33e-07	superpathway of branched amino acid biosynthesis
THISYN-PWY	AG	2.79066	1.57e-15	superpathway of thiamin diphosphate biosynthesis I
ANAGLYCOLYSIS-PWY	AG	2.78918	1.48e-12	glycolysis III (from glucose)
P122-PWY	AG	2.78885	2.71e-20	heterolactic fermentation
PWY-7328	AG	2.78466	4.19e-14	superpathway of UDP-glucose-derived O-antigen building blocks biosynthesis
PWY-6353	AG	2.78188	2e-10	purine nucleotides degradation II (aerobic)
PWY0-1297	AG	2.78086	6.27e-12	superpathway of purine deoxyribonucleosides degradation
PWY-6608	AG	2.77762	5.69e-08	guanosine nucleotides degradation III
PWY-6892	AG	2.77708	7.93e-17	thiazole biosynthesis I (E. coli)
DTDPRHAMSYN-PWY	AG	2.76689	9.03e-12	dTDP-L-rhamnose biosynthesis I
FASYN-INITIAL-PWY	AG	2.7609	8.18e-08	superpathway of fatty acid biosynthesis initiation (E. coli)
PWY0-1586	AG	2.75879	1.28e-10	peptidoglycan maturation (meso-diaminopimelate containing)
PWY-7196	AG	2.75407	2.1e-13	superpathway of pyrimidine ribonucleosides salvage
VALSYN-PWY	AG	2.74623	4.91e-08	L-valine biosynthesis
ILEUSYN-PWY	AG	2.74623	4.91e-08	L-isoleucine biosynthesis I (from threonine)
SULFATE-CYS-PWY	AG	2.74418	1.84e-08	superpathway of sulfate assimilation and cysteine biosynthesis
PWY-841	AG	2.74117	2.37e-11	superpathway of purine nucleotides de novo biosynthesis I
PWY0-1479	AG	2.73922	1.05e-12	tRNA processing
PWY-6471	AG	2.73781	8.39e-13	peptidoglycan biosynthesis IV (Enterococcus faecium)
COBALSYN-PWY	AG	2.73352	1.37e-12	adenosylcobalamin salvage from cobinamide I
PWY-7392	AG	2.7328	4.62e-11	taxadiene biosynthesis (engineered)
PWY-7242	AG	2.73179	6.31e-13	D-fructuronate degradation
f-1CMET2-PWY	AG	2.72114	1.25e-08
PRPP-PWY	AG	2.72013	4.73e-16	superpathway of histidine, purine, and pyrimidine biosynthesis
P105-PWY	AG	2.71674	3.84e-12	TCA cycle IV (2-oxoglutarate decarboxylase)
LEU-DEG2-PWY	AG	2.71444	1.12e-09	L-leucine degradation I
SO4ASSIM-PWY	AG	2.71348	2.06e-08	sulfate reduction I (assimilatory)
PWY-5384	AG	2.7035	3.31e-11	sucrose degradation IV (sucrose phosphorylase)
PWY-5484	AG	2.70309	1.02e-10	glycolysis II (from fructose 6-phosphate)
PWY-6269	AG	2.70073	4.79e-12	adenosylcobalamin salvage from cobinamide II
PWY-621	AG	2.69772	1.69e-10	sucrose degradation III (sucrose invertase)
PWY-5509	AG	2.69578	5.97e-12	adenosylcobalamin biosynthesis from cobyrinate a,c-diamide I
FAO-PWY	AG	2.69288	9.8e-07	fatty acid &beta;-oxidation I
PWY-5345	AG	2.69163	3.81e-11	superpathway of L-methionine biosynthesis (by sulfhydrylation)
ANAEROFRUCAT-PWY	AG	2.69116	2.28e-09	homolactic fermentation
FERMENTATION-PWY	AG	2.6905	3.44e-12	mixed acid fermentation
PWY-7200	AG	2.67319	6.75e-12	superpathway of pyrimidine deoxyribonucleoside salvage
MET-SAM-PWY	AG	2.6699	5.26e-14	superpathway of S-adenosyl-L-methionine biosynthesis
PWY-5104	AG	2.66484	2.06e-05	L-isoleucine biosynthesis IV
GLYCOLYSIS-TCA-GLYOX-BYPASS	AG	2.6621	3.08e-09	superpathway of glycolysis, pyruvate dehydrogenase, TCA, and glyoxylate bypass
OANTIGEN-PWY	AG	2.6609	1.93e-11	O-antigen building blocks biosynthesis (E. coli)
NAD-BIOSYNTHESIS-II	AG	2.65902	7.28e-15	NAD salvage pathway II
PWY0-1261	AG	2.6576	8.35e-12	anhydromuropeptides recycling
PWY-7199	AG	2.65519	2.52e-12	pyrimidine deoxyribonucleosides salvage
PWY-5347	AG	2.64185	1.96e-13	superpathway of L-methionine biosynthesis (transsulfuration)
PWY-5022	AG	2.64122	6.62e-12	4-aminobutanoate degradation V
P23-PWY	AG	2.63388	4.46e-09	reductive TCA cycle I
PWY-7187	AG	2.62966	7.87e-09	pyrimidine deoxyribonucleotides de novo biosynthesis II
PWY-6317	AG	2.6287	4.39e-11	galactose degradation I (Leloir pathway)
PWY0-1415	AG	2.62285	3.57e-12	superpathway of heme biosynthesis from uroporphyrinogen-III
P164-PWY	AG	2.62193	3.67e-18	purine nucleobases degradation I (anaerobic)
PWY-7376	AG	2.62059	1.02e-14	cob(II)yrinate a,c-diamide biosynthesis II (late cobalt incorporation)
KDO-NAGLIPASYN-PWY	AG	2.61882	6.84e-13	superpathway of (Kdo)2-lipid A biosynthesis
PENTOSE-P-PWY	AG	2.61571	1.27e-07	pentose phosphate pathway
P42-PWY	AG	2.61529	2.85e-06	incomplete reductive TCA cycle
PWY-6519	AG	2.61383	3.12e-05	8-amino-7-oxononanoate biosynthesis I
PWY0-781	AG	2.61135	1.68e-12	aspartate superpathway
ARG-POLYAMINE-SYN	AG	2.61019	6.54e-19
PROTOCATECHUATE-ORTHO-CLEAVAGE-PWY	AG	2.61017	1.06e-10	protocatechuate degradation II (ortho-cleavage pathway)
GLYOXYLATE-BYPASS	AG	2.60909	8.81e-09	glyoxylate cycle
PYRIDOXSYN-PWY	AG	2.60563	1.04e-08	pyridoxal 5'-phosphate biosynthesis I
HSERMETANA-PWY	AG	2.60491	5.28e-07	L-methionine biosynthesis III
GLYCOLYSIS	AG	2.60349	1.09e-07	glycolysis I (from glucose 6-phosphate)
PWY-6969	AG	2.60021	3.3e-07	TCA cycle V (2-oxoglutarate:ferredoxin oxidoreductase)
P4-PWY	AG	2.59845	1.75e-11	superpathway of L-lysine, L-threonine and L-methionine biosynthesis I
AST-PWY	AG	2.59501	1.39e-12	L-arginine degradation II (AST pathway)
GLUCOSE1PMETAB-PWY	AG	2.59193	2.81e-08	glucose and glucose-1-phosphate degradation
TCA-GLYOX-BYPASS	AG	2.57344	3.84e-06	superpathway of glyoxylate bypass and TCA
HOMOSER-METSYN-PWY	AG	2.56976	2.04e-14	L-methionine biosynthesis I
FOLSYN-PWY	AG	2.56876	2.76e-05	superpathway of tetrahydrofolate biosynthesis and salvage
PWY0-42	AG	2.56728	2.33e-11	2-methylcitrate cycle I
PWY-5840	AG	2.56632	3.21e-17	superpathway of menaquinol-7 biosynthesis
P101-PWY	AG	2.56178	4.67e-11	ectoine biosynthesis
PWY-5910	AG	2.56078	7.66e-12	superpathway of geranylgeranyldiphosphate biosynthesis I (via mevalonate)
PWY-5838	AG	2.56026	1.56e-14	superpathway of menaquinol-8 biosynthesis I
PWY-2941	AG	2.5586	1.2e-09	L-lysine biosynthesis II
TYRFUMCAT-PWY	AG	2.5561	2.84e-10	L-tyrosine degradation I
GLYCOGENSYNTH-PWY	AG	2.55	9.78e-11	glycogen biosynthesis I (from ADP-D-Glucose)
PWY-5897	AG	2.54822	7.18e-15	superpathway of menaquinol-11 biosynthesis
PWY-5898	AG	2.54822	7.18e-15	superpathway of menaquinol-12 biosynthesis
PWY-5899	AG	2.54822	7.18e-15	superpathway of menaquinol-13 biosynthesis
GLYCOCAT-PWY	AG	2.54626	4.69e-10	glycogen degradation I (bacterial)
PWY-5913	AG	2.54146	3.28e-05	TCA cycle VI (obligate autotrophs)
PWY-7184	AG	2.53651	0.026615	pyrimidine deoxyribonucleotides de novo biosynthesis I
PYRIDNUCSAL-PWY	AG	2.53598	5.55e-08	NAD salvage pathway I
PWY-922	AG	2.5077	8.14e-12	mevalonate pathway I
PWY-5857	AG	2.50548	1.58e-05	ubiquinol-10 biosynthesis (prokaryotic)
PWY-5856	AG	2.50548	1.58e-05	ubiquinol-9 biosynthesis (prokaryotic)
PWY-5855	AG	2.50548	1.58e-05	ubiquinol-7 biosynthesis (prokaryotic)
PWY-6708	AG	2.50548	1.58e-05	ubiquinol-8 biosynthesis (prokaryotic)
P441-PWY	AG	2.50008	1.62e-10	superpathway of N-acetylneuraminate degradation
UBISYN-PWY	AG	2.48992	1.67e-05	superpathway of ubiquinol-8 biosynthesis (prokaryotic)
P221-PWY	AG	2.48971	7.43e-08	octane oxidation
PWY-5861	AG	2.48192	6.75e-15	superpathway of demethylmenaquinol-8 biosynthesis
BIOTIN-BIOSYNTHESIS-PWY	AG	2.4761	0.00163113	biotin biosynthesis I
POLYAMSYN-PWY	AG	2.47578	9.11e-18	superpathway of polyamine biosynthesis I
PWY-6737	AG	2.47216	7.67e-09	starch degradation V
PWY-6628	AG	2.46637	0.00262637	superpathway of L-phenylalanine biosynthesis
PWY-5705	AG	2.46218	4.49e-15	allantoin degradation to glyoxylate III
PWY-5747	AG	2.45909	1.13e-07	2-methylcitrate cycle II
GLUCONEO-PWY	AG	2.45849	0.00364434	gluconeogenesis I
HEME-BIOSYNTHESIS-II	AG	2.45786	5.67e-05	heme biosynthesis I (aerobic)
PWY-5505	AG	2.45251	1.01e-13	L-glutamate and L-glutamine biosynthesis
PWY-6612	AG	2.44793	0.0201621	superpathway of tetrahydrofolate biosynthesis
DHGLUCONATE-PYR-CAT-PWY	AG	2.44383	2.16e-13	glucose degradation (oxidative)
PWY-7094	AG	2.42425	0.000225812	fatty acid salvage
ALL-CHORISMATE-PWY	AG	2.42	3.68e-18	superpathway of chorismate metabolism
PWY-6895	AG	2.41956	2.4e-13	superpathway of thiamin diphosphate biosynthesis II
CATECHOL-ORTHO-CLEAVAGE-PWY	AG	2.41616	5.29e-11	catechol degradation to &beta;-ketoadipate
PWY0-845	AG	2.41385	9.48e-12	superpathway of pyridoxal 5'-phosphate biosynthesis and salvage
POLYAMINSYN3-PWY	AG	2.40511	3.08e-14	superpathway of polyamine biosynthesis II
PWY-5676	AG	2.40332	8.7e-18	acetyl-CoA fermentation to butanoate II
PWY-6901	AG	2.3906	1.6e-07	superpathway of glucose and xylose degradation
PWY-6562	AG	2.38839	8.34e-15	norspermidine biosynthesis
P381-PWY	AG	2.38814	1.48e-22	adenosylcobalamin biosynthesis II (late cobalt incorporation)
P108-PWY	AG	2.38196	3.47e-11	pyruvate fermentation to propanoate I
PWY-7003	AG	2.38134	2.91e-17	glycerol degradation to butanol
TEICHOICACID-PWY	AG	2.34524	2.84e-17	teichoic acid (poly-glycerol) biosynthesis
GLUCUROCAT-PWY	AG	2.33164	1.63e-14	superpathway of &beta;-D-glucuronide and D-glucuronate degradation
ARGORNPROST-PWY	AG	2.31354	2.95e-09	arginine, ornithine and proline interconversion
PWY-1861	AG	2.31296	5.14e-18	formaldehyde assimilation II (RuMP Cycle)
GALACTUROCAT-PWY	AG	2.30939	2.98e-15	D-galacturonate degradation I
PWY-5845	AG	2.29118	1.24e-16	superpathway of menaquinol-9 biosynthesis
ENTBACSYN-PWY	AG	2.29109	2.32e-20	enterobactin biosynthesis
PWY-5896	AG	2.28903	1.34e-16	superpathway of menaquinol-10 biosynthesis
PWY-5850	AG	2.28903	1.34e-16	superpathway of menaquinol-6 biosynthesis I
PWY-5863	AG	2.28798	4.3e-14	superpathway of phylloquinol biosynthesis
TRNA-CHARGING-PWY	AG	2.28305	0.026615	tRNA charging
PWY-5837	AG	2.24418	5.66e-14	1,4-dihydroxy-2-naphthoate biosynthesis I
PWY-6588	AG	2.24069	1.08e-12	pyruvate fermentation to acetone
HISDEG-PWY	AG	2.23391	1.38e-07	L-histidine degradation I
PWY-6590	AG	2.22593	2.07e-12	superpathway of Clostridium acetobutylicum acidogenic fermentation
PWY-5417	AG	2.2021	1.08e-10	catechol degradation III (ortho-cleavage pathway)
PWY-5431	AG	2.2021	1.08e-10	aromatic compounds degradation via &beta;-ketoadipate
PWY-5507	AG	2.19553	5.15e-18	adenosylcobalamin biosynthesis I (early cobalt insertion)
RUMP-PWY	AG	2.19294	5.67e-18	formaldehyde oxidation I
PWY-6470	AG	2.17054	1.81e-08	peptidoglycan biosynthesis V (&beta;-lactam resistance)
PWY-5862	AG	2.16558	8.7e-17	superpathway of demethylmenaquinol-9 biosynthesis
GALACT-GLUCUROCAT-PWY	AG	2.16549	2.45e-14	superpathway of hexuronide and hexuronate degradation
PWY-5860	AG	2.16304	9.5e-17	superpathway of demethylmenaquinol-6 biosynthesis I
PWY-7377	AG	2.163	1.8e-15	cob(II)yrinate a,c-diamide biosynthesis I (early cobalt insertion)
PWY-5265	AG	2.15689	6.09e-11	peptidoglycan biosynthesis II (staphylococci)
CENTFERM-PWY	AG	2.14662	1.44e-12	pyruvate fermentation to butanoate
P162-PWY	AG	2.13924	2.37e-18	L-glutamate degradation V (via hydroxyglutarate)
GLCMANNANAUT-PWY	AG	2.12605	2.2e-08	superpathway of N-acetylglucosamine, N-acetylmannosamine and N-acetylneuraminate degradation
PWY-5177	AG	2.08784	9.52e-17	glutaryl-CoA degradation
HEXITOLDEGSUPER-PWY	AG	2.0834	5.83e-07	superpathway of hexitol degradation (bacteria)
LPSSYN-PWY	AG	2.05058	4.51e-23	superpathway of lipopolysaccharide biosynthesis
PWY-5679	AG	2.05	0.0334782	clavulanate biosynthesis
PWY-7616	AG	2.03246	1.01e-19	methanol oxidation to carbon dioxide
PWY-7332	AG	2.02372	8.15e-19	superpathway of UDP-N-acetylglucosamine-derived O-antigen building blocks biosynthesis
PWY-7315	AG	2.01337	1.29e-18	dTDP-N-acetylthomosamine biosynthesis
PWY-5005	AG	2.01033	2.42e-14	biotin biosynthesis II
REDCITCYC	SG	3.26678	1.11e-15	TCA cycle VIII (helicobacter)
HEMESYN2-PWY	SG	3.25196	2.9e-20	heme biosynthesis II (anaerobic)
PWY-6545	SG	3.24687	2.98e-12	pyrimidine deoxyribonucleotides de novo biosynthesis III
PWY-7373	SG	3.24649	4.07e-16	superpathway of demethylmenaquinol-6 biosynthesis II
PWY-7371	SG	3.24523	9.33e-16	1,4-dihydroxy-6-naphthoate biosynthesis II
TRPSYN-PWY	SG	3.21778	1.21e-20	L-tryptophan biosynthesis
ASPASN-PWY	SG	3.19199	1.76e-14	superpathway of L-aspartate and L-asparagine biosynthesis
PWY-6703	SG	3.16213	2.74e-15	preQ0 biosynthesis
PWY0-1241	SG	3.16146	5.77e-18	ADP-L-glycero-&beta;-D-manno-heptose biosynthesis
PWY-5188	SG	3.15304	2.88e-18	tetrapyrrole biosynthesis I (from glutamate)
PWY-5100	SG	3.14093	9.49e-10	pyruvate fermentation to acetate and lactate II
NAGLIPASYN-PWY	SG	3.13077	1.21e-19	lipid IVA biosynthesis
PWY-6467	SG	3.12905	5.51e-19	Kdo transfer to lipid IVA III (Chlamydia)
PWY-1269	SG	3.12818	4.28e-19	CMP-3-deoxy-D-manno-octulosonate biosynthesis I
FASYN-ELONG-PWY	SG	3.12477	1.39e-20	fatty acid elongation -- saturated
PWY-5659	SG	3.10485	1.41e-17	GDP-mannose biosynthesis
PWY-5189	SG	3.10079	9.74e-19	tetrapyrrole biosynthesis II (from glycine)
PWY-7222	SG	3.09821	2.43e-18	guanosine deoxyribonucleotides de novo biosynthesis II
PWY-7220	SG	3.09821	2.43e-18	adenosine deoxyribonucleotides de novo biosynthesis II
PWY-6700	SG	3.09228	8.27e-20	queuosine biosynthesis
COMPLETE-ARO-PWY	SG	3.08596	9.94e-20	superpathway of aromatic amino acid biosynthesis
PWY-7539	SG	3.08455	3.23e-18	6-hydroxymethyl-dihydropterin diphosphate biosynthesis III (Chlamydia)
PWY-7229	SG	3.07822	9.52e-15	superpathway of adenosine nucleotides de novo biosynthesis I
PWY-6126	SG	3.07379	1.07e-15	superpathway of adenosine nucleotides de novo biosynthesis II
PWY-5686	SG	3.07068	7.72e-12	UMP biosynthesis
NONMEVIPP-PWY	SG	3.07038	1.4e-15	methylerythritol phosphate pathway I
PWY-7560	SG	3.07038	1.4e-15	methylerythritol phosphate pathway II
PANTO-PWY	SG	3.05977	9.94e-20	phosphopantothenate biosynthesis I
RIBOSYN2-PWY	SG	3.05742	4.35e-18	flavin biosynthesis I (bacteria and plants)
PWY-6163	SG	3.05738	1.2e-18	chorismate biosynthesis from 3-dehydroquinate
PWY-6897	SG	3.05166	4e-18	thiamin salvage II
ARO-PWY	SG	3.05117	3.15e-19	chorismate biosynthesis I
PWY0-162	SG	3.04678	2.89e-12	superpathway of pyrimidine ribonucleotides de novo biosynthesis
PWY-7219	SG	3.04635	2.68e-12	adenosine ribonucleotides de novo biosynthesis
PANTOSYN-PWY	SG	3.04137	7.48e-16	pantothenate and coenzyme A biosynthesis I
PWY-6147	SG	3.032	1.02e-18	6-hydroxymethyl-dihydropterin diphosphate biosynthesis I
SER-GLYSYN-PWY	SG	3.03123	9.01e-19	superpathway of L-serine and glycine biosynthesis I
PWY-6125	SG	3.03086	1.98e-15	superpathway of guanosine nucleotides de novo biosynthesis II
PWY-7228	SG	3.0268	1.96e-14	superpathway of guanosine nucleotides de novo biosynthesis I
POLYISOPRENSYN-PWY	SG	3.02652	8.26e-14	polyisoprenoid biosynthesis (E. coli)
PWY0-1319	SG	3.02101	3.77e-14	CDP-diacylglycerol biosynthesis II
PWY-5667	SG	3.02101	3.77e-14	CDP-diacylglycerol biosynthesis I
PWY-7197	SG	3.01407	1.5e-15	pyrimidine deoxyribonucleotide phosphorylation
PHOSLIPSYN-PWY	SG	3.01026	1.65e-13	superpathway of phospholipid biosynthesis I (bacteria)
CALVIN-PWY	SG	3.00168	3.68e-13	Calvin-Benson-Bassham cycle
PWY0-1296	SG	3.00141	9.14e-12	purine ribonucleosides degradation
THRESYN-PWY	SG	3.0009	1.77e-16	superpathway of L-threonine biosynthesis
PWY4FS-7	SG	2.99929	3.98e-12	phosphatidylglycerol biosynthesis I (plastidic)
PWY4FS-8	SG	2.99929	3.98e-12	phosphatidylglycerol biosynthesis II (non-plastidic)
DAPLYSINESYN-PWY	SG	2.99413	1.35e-17	L-lysine biosynthesis I
PWY-7663	SG	2.98494	1.06e-14	gondoate biosynthesis (anaerobic)
PWY-6385	SG	2.97984	1.05e-12	peptidoglycan biosynthesis III (mycobacteria)
PWY-6386	SG	2.97434	1.17e-12	UDP-N-acetylmuramoyl-pentapeptide biosynthesis II (lysine-containing)
PEPTIDOGLYCANSYN-PWY	SG	2.97403	1.92e-12	peptidoglycan biosynthesis I (meso-diaminopimelate containing)
PWY-6151	SG	2.97312	5.02e-11	S-adenosyl-L-methionine cycle I
COA-PWY	SG	2.97095	1.11e-11	coenzyme A biosynthesis I
PWY-6387	SG	2.97045	2.89e-12	UDP-N-acetylmuramoyl-pentapeptide biosynthesis I (meso-diaminopimelate containing)
PWY-5695	SG	2.966	1.76e-22	urate biosynthesis/inosine 5'-phosphate degradation
PWY-5973	SG	2.94791	3.67e-14	cis-vaccenate biosynthesis
UDPNAGSYN-PWY	SG	2.94244	5.62e-12	UDP-N-acetyl-D-glucosamine biosynthesis I
PWY-5097	SG	2.93905	1.54e-11	L-lysine biosynthesis VI
PWY-7221	SG	2.92706	2.21e-11	guanosine ribonucleotides de novo biosynthesis
NONOXIPENT-PWY	SG	2.92243	3.39e-11	pentose phosphate pathway (non-oxidative branch)
PWY-2942	SG	2.92091	1e-13	L-lysine biosynthesis III
PWY-7208	SG	2.84382	2.09e-10	superpathway of pyrimidine nucleobases salvage
PWY-3781	SG	2.72227	0.000600383	aerobic respiration I (cytochrome c)
PWY-6263	SG	2.44014	1.99e-05	superpathway of menaquinol-8 biosynthesis II
COLANSYN-PWY	SG	2.4021	0.000123186	colanic acid building blocks biosynthesis
PWY-3001	SG	2.35058	2.14e-12	superpathway of L-isoleucine biosynthesis I
PWY-7254	SG	2.30513	0.000888949	TCA cycle VII (acetate-producers)
