# Supplementary material for: Meta-analysis of mucosal microbiota reveals universal microbial signatures and dysbiosis in gastric carcinogenesis
Source: Oncogene. 2022 Jun 9;41(28):3599–610. doi: 10.1038/s41388-022-02377-9 (PMC9270228; doi:10.1038/s41388-022-02377-9)
Supplement: Supplementary file 15 — Table S3 [file 41388_2022_2377_MOESM15_ESM.xlsx]

## Sheet: Table_S3
Table S3 The list of significantly altered MetaCyc pathways between IM and SG
Pathway	Enriched _Group	LDA	p_value	description
PWY-3781	SG	3.91855	4.63e-08	aerobic respiration I (cytochrome c)
FASYN-ELONG-PWY	SG	3.88822	1.03e-09	fatty acid elongation -- saturated
PWY-7663	SG	3.87159	7.6e-10	gondoate biosynthesis (anaerobic)
PWY0-1319	SG	3.8657	1.31e-09	CDP-diacylglycerol biosynthesis II
PWY-5667	SG	3.8657	1.31e-09	CDP-diacylglycerol biosynthesis I
PWY-5973	SG	3.85963	8.69e-10	cis-vaccenate biosynthesis
PWY-7229	SG	3.85617	2.6e-09	superpathway of adenosine nucleotides de novo biosynthesis I
PWY-7111	SG	3.85296	4.57e-08	pyruvate fermentation to isobutanol (engineered)
PWY-7219	SG	3.84556	3.16e-09	adenosine ribonucleotides de novo biosynthesis
PHOSLIPSYN-PWY	SG	3.84295	1.11e-09	superpathway of phospholipid biosynthesis I (bacteria)
NONOXIPENT-PWY	SG	3.83893	3.79e-10	pentose phosphate pathway (non-oxidative branch)
PWY-6126	SG	3.83508	2.9e-09	superpathway of adenosine nucleotides de novo biosynthesis II
PWY-5686	SG	3.83032	4.21e-09	UMP biosynthesis
PWY-7222	SG	3.82494	3.11e-09	guanosine deoxyribonucleotides de novo biosynthesis II
PWY-7220	SG	3.82494	3.11e-09	adenosine deoxyribonucleotides de novo biosynthesis II
PWY4FS-7	SG	3.82473	1.61e-09	phosphatidylglycerol biosynthesis I (plastidic)
PWY4FS-8	SG	3.82473	1.61e-09	phosphatidylglycerol biosynthesis II (non-plastidic)
PWY-7539	SG	3.81588	3.73e-09	6-hydroxymethyl-dihydropterin diphosphate biosynthesis III (Chlamydia)
COMPLETE-ARO-PWY	SG	3.81567	1.5e-09	superpathway of aromatic amino acid biosynthesis
PWY-5695	SG	3.81238	1.26e-09	urate biosynthesis/inosine 5'-phosphate degradation
PWY-7208	SG	3.80657	7.45e-10	superpathway of pyrimidine nucleobases salvage
PWY-2942	SG	3.8064	1.36e-09	L-lysine biosynthesis III
PWY-6387	SG	3.80546	1.15e-09	UDP-N-acetylmuramoyl-pentapeptide biosynthesis I (meso-diaminopimelate containing)
PWY0-162	SG	3.80156	3.8e-09	superpathway of pyrimidine ribonucleotides de novo biosynthesis
PEPTIDOGLYCANSYN-PWY	SG	3.7983	1.29e-09	peptidoglycan biosynthesis I (meso-diaminopimelate containing)
PWY-6385	SG	3.79813	1.37e-09	peptidoglycan biosynthesis III (mycobacteria)
PWY-7221	SG	3.79586	1.32e-09	guanosine ribonucleotides de novo biosynthesis
PWY-6386	SG	3.79409	1.26e-09	UDP-N-acetylmuramoyl-pentapeptide biosynthesis II (lysine-containing)
ARO-PWY	SG	3.79338	1.3e-09	chorismate biosynthesis I
PWY-7228	SG	3.79162	2.82e-09	superpathway of guanosine nucleotides de novo biosynthesis I
PWY-6163	SG	3.79048	1.29e-09	chorismate biosynthesis from 3-dehydroquinate
VALSYN-PWY	SG	3.78971	1.74e-09	L-valine biosynthesis
ILEUSYN-PWY	SG	3.78971	1.74e-09	L-isoleucine biosynthesis I (from threonine)
THRESYN-PWY	SG	3.78758	1.29e-09	superpathway of L-threonine biosynthesis
TRPSYN-PWY	SG	3.787	2.05e-08	L-tryptophan biosynthesis
HEMESYN2-PWY	SG	3.78607	2.62e-08	heme biosynthesis II (anaerobic)
PWY-6147	SG	3.78568	2.28e-09	6-hydroxymethyl-dihydropterin diphosphate biosynthesis I
REDCITCYC	SG	3.78188	3.46e-07	TCA cycle VIII (helicobacter)
PWY-6125	SG	3.78132	3.22e-09	superpathway of guanosine nucleotides de novo biosynthesis II
CALVIN-PWY	SG	3.77752	4.51e-09	Calvin-Benson-Bassham cycle
COA-PWY	SG	3.77466	2.2e-09	coenzyme A biosynthesis I
SER-GLYSYN-PWY	SG	3.77017	2.52e-09	superpathway of L-serine and glycine biosynthesis I
PWY-5097	SG	3.76215	3.82e-09	L-lysine biosynthesis VI
DAPLYSINESYN-PWY	SG	3.75144	4.9e-09	L-lysine biosynthesis I
UDPNAGSYN-PWY	SG	3.7511	3.43e-09	UDP-N-acetyl-D-glucosamine biosynthesis I
RIBOSYN2-PWY	SG	3.7505	6.41e-09	flavin biosynthesis I (bacteria and plants)
PWY-3001	SG	3.7497	9.94e-11	superpathway of L-isoleucine biosynthesis I
POLYISOPRENSYN-PWY	SG	3.74255	5.59e-09	polyisoprenoid biosynthesis (E. coli)
PWY-5100	SG	3.74236	2.11e-06	pyruvate fermentation to acetate and lactate II
TRNA-CHARGING-PWY	SG	3.73566	3.71e-11	tRNA charging
PWY-5659	SG	3.73312	1.92e-08	GDP-mannose biosynthesis
PWY-7211	SG	3.72884	2.66e-11	superpathway of pyrimidine deoxyribonucleotides de novo biosynthesis
PWY-6700	SG	3.7286	8.12e-09	queuosine biosynthesis
PWY-5101	SG	3.72349	9.31e-08	L-isoleucine biosynthesis II
NONMEVIPP-PWY	SG	3.71953	1.56e-08	methylerythritol phosphate pathway I
PWY-7560	SG	3.71953	1.56e-08	methylerythritol phosphate pathway II
GLYCOLYSIS	SG	3.71907	7.37e-11	glycolysis I (from glucose 6-phosphate)
BRANCHED-CHAIN-AA-SYN-PWY	SG	3.71251	3.42e-09	superpathway of branched amino acid biosynthesis
PANTOSYN-PWY	SG	3.71199	6.27e-09	pantothenate and coenzyme A biosynthesis I
PWY-6612	SG	3.70824	1.05e-10	superpathway of tetrahydrofolate biosynthesis
PANTO-PWY	SG	3.70812	6.71e-09	phosphopantothenate biosynthesis I
GLUCONEO-PWY	SG	3.70601	9.12e-11	gluconeogenesis I
PWY-5188	SG	3.70492	4.81e-08	tetrapyrrole biosynthesis I (from glutamate)
PWY-7197	SG	3.70491	6.21e-09	pyrimidine deoxyribonucleotide phosphorylation
PWY-6897	SG	3.70456	3.23e-08	thiamin salvage II
FOLSYN-PWY	SG	3.70265	1.63e-10	superpathway of tetrahydrofolate biosynthesis and salvage
PWY-6151	SG	3.70241	2.35e-08	S-adenosyl-L-methionine cycle I
PWY-841	SG	3.69907	1.95e-10	superpathway of purine nucleotides de novo biosynthesis I
PWY-7184	SG	3.69813	5.51e-11	pyrimidine deoxyribonucleotides de novo biosynthesis I
ANAGLYCOLYSIS-PWY	SG	3.69322	2.65e-10	glycolysis III (from glucose)
PWY0-166	SG	3.68786	3.63e-11	superpathway of pyrimidine deoxyribonucleotides de novo biosynthesis (E. coli)
PWY0-1296	SG	3.68564	7.48e-08	purine ribonucleosides degradation
PWY-5189	SG	3.68276	2.86e-08	tetrapyrrole biosynthesis II (from glycine)
PWY-5484	SG	3.67336	1.21e-10	glycolysis II (from fructose 6-phosphate)
TCA	SG	3.67255	1.93e-10	TCA cycle I (prokaryotic)
PWY-5103	SG	3.66952	6.77e-09	L-isoleucine biosynthesis III
PPGPPMET-PWY	SG	3.66767	7.29e-10	ppGpp biosynthesis
GLYCOLYSIS-E-D	SG	3.66507	5.26e-11	superpathway of glycolysis and Entner-Doudoroff
PWY-5121	SG	3.64571	9.35e-11	superpathway of geranylgeranyl diphosphate biosynthesis II (via MEP)
PWY-6609	SG	3.64365	1.1e-09	adenine and adenosine salvage III
NAGLIPASYN-PWY	SG	3.64289	4.04e-07	lipid IVA biosynthesis
PWY-6121	SG	3.63981	3e-09	5-aminoimidazole ribonucleotide biosynthesis I
PWY-6122	SG	3.63862	2.05e-09	5-aminoimidazole ribonucleotide biosynthesis II
PWY-6277	SG	3.63862	2.05e-09	superpathway of 5-aminoimidazole ribonucleotide biosynthesis
PWY-7254	SG	3.63805	9.99e-11	TCA cycle VII (acetate-producers)
PWY-1269	SG	3.6337	4.94e-07	CMP-3-deoxy-D-manno-octulosonate biosynthesis I
PWY-5104	SG	3.62889	5.64e-09	L-isoleucine biosynthesis IV
PWY-6467	SG	3.62668	5.59e-07	Kdo transfer to lipid IVA III (Chlamydia)
DENOVOPURINE2-PWY	SG	3.61465	1.55e-09	superpathway of purine nucleotides de novo biosynthesis II
PWY-6703	SG	3.6064	4.1e-06	preQ0 biosynthesis
f-1CMET2-PWY	SG	3.60211	2.2e-09
PWY-6123	SG	3.59874	3.32e-09	inosine-5'-phosphate biosynthesis I
PWYG-321	SG	3.59851	1.03e-07	mycolate biosynthesis
P42-PWY	SG	3.59794	1.27e-08	incomplete reductive TCA cycle
ANAEROFRUCAT-PWY	SG	3.59139	3.94e-10	homolactic fermentation
PWY-7664	SG	3.58905	8.28e-08	oleate biosynthesis IV (anaerobic)
PENTOSE-P-PWY	SG	3.58628	1.63e-10	pentose phosphate pathway
ASPASN-PWY	SG	3.57886	9.39e-05	superpathway of L-aspartate and L-asparagine biosynthesis
PWY-5971	SG	3.57863	2.32e-08	palmitate biosynthesis II (bacteria and plants)
PWY-6969	SG	3.57544	3.51e-09	TCA cycle V (2-oxoglutarate:ferredoxin oxidoreductase)
PRPP-PWY	SG	3.57447	1.08e-09	superpathway of histidine, purine, and pyrimidine biosynthesis
PWY0-862	SG	3.5741	6.44e-08	(5Z)-dodec-5-enoate biosynthesis
PWY-7187	SG	3.57234	5.11e-10	pyrimidine deoxyribonucleotides de novo biosynthesis II
PWY-6630	SG	3.57104	9.38e-10	superpathway of L-tyrosine biosynthesis
PWY-6545	SG	3.56935	0.000806843	pyrimidine deoxyribonucleotides de novo biosynthesis III
PWY-6628	SG	3.5644	2.23e-09	superpathway of L-phenylalanine biosynthesis
PWY-5989	SG	3.5612	1.58e-07	stearate biosynthesis II (bacteria and plants)
PWY-6282	SG	3.56075	1.37e-07	palmitoleate biosynthesis I (from (5Z)-dodec-5-enoate)
PWY0-1241	SG	3.55458	4.68e-06	ADP-L-glycero-&beta;-D-manno-heptose biosynthesis
BIOTIN-BIOSYNTHESIS-PWY	SG	3.55154	1.33e-08	biotin biosynthesis I
PWY0-1061	SG	3.54791	6.69e-08	superpathway of L-alanine biosynthesis
PWY-7234	SG	3.54697	4.07e-09	inosine-5'-phosphate biosynthesis III
PWY-6519	SG	3.54554	3.67e-08	8-amino-7-oxononanoate biosynthesis I
PYRIDNUCSYN-PWY	SG	3.54396	3.24e-10	NAD biosynthesis I (from aspartate)
PWY-5918	SG	3.54325	5.33e-10	superpathay of heme biosynthesis from glutamate
COLANSYN-PWY	SG	3.53189	3.14e-09	colanic acid building blocks biosynthesis
PWY-7196	SG	3.52317	7.25e-09	superpathway of pyrimidine ribonucleosides salvage
FAO-PWY	SG	3.52163	6.62e-07	fatty acid &beta;-oxidation I
PWY-5913	SG	3.5205	1.67e-09	TCA cycle VI (obligate autotrophs)
OANTIGEN-PWY	SG	3.51681	2.76e-09	O-antigen building blocks biosynthesis (E. coli)
P4-PWY	SG	3.50605	1.78e-09	superpathway of L-lysine, L-threonine and L-methionine biosynthesis I
PWY0-781	SG	3.50548	1.42e-09	aspartate superpathway
FASYN-INITIAL-PWY	SG	3.50471	1.89e-07	superpathway of fatty acid biosynthesis initiation (E. coli)
PWY-6737	SG	3.50307	6.68e-09	starch degradation V
PWY0-1586	SG	3.49841	3.18e-08	peptidoglycan maturation (meso-diaminopimelate containing)
PWY-7094	SG	3.4944	1.3e-06	fatty acid salvage
SALVADEHYPOX-PWY	SG	3.48861	5.99e-06	adenosine nucleotides degradation II
PWY-7323	SG	3.4855	7.19e-09	superpathway of GDP-mannose-derived O-antigen building blocks biosynthesis
SULFATE-CYS-PWY	SG	3.48392	1.12e-07	superpathway of sulfate assimilation and cysteine biosynthesis
DTDPRHAMSYN-PWY	SG	3.48046	3.72e-08	dTDP-L-rhamnose biosynthesis I
PWY-7200	SG	3.4792	2.75e-09	superpathway of pyrimidine deoxyribonucleoside salvage
GLYCOLYSIS-TCA-GLYOX-BYPASS	SG	3.47783	8.2e-09	superpathway of glycolysis, pyruvate dehydrogenase, TCA, and glyoxylate bypass
FERMENTATION-PWY	SG	3.47685	4.67e-09	mixed acid fermentation
PWY-6608	SG	3.47406	6e-06	guanosine nucleotides degradation III
PWY-7392	SG	3.47018	6.47e-09	taxadiene biosynthesis (engineered)
PWY-6353	SG	3.46591	7.78e-07	purine nucleotides degradation II (aerobic)
PWY0-1297	SG	3.45809	3.75e-08	superpathway of purine deoxyribonucleosides degradation
HSERMETANA-PWY	SG	3.45593	1.52e-08	L-methionine biosynthesis III
P23-PWY	SG	3.45589	4.33e-08	reductive TCA cycle I
GLYCOCAT-PWY	SG	3.44338	1.8e-08	glycogen degradation I (bacterial)
ARGSYNBSUB-PWY	SG	3.44334	1.07e-07	L-arginine biosynthesis II (acetyl cycle)
TCA-GLYOX-BYPASS	SG	3.44148	3.45e-08	superpathway of glyoxylate bypass and TCA
PWY-621	SG	3.44139	1.59e-07	sucrose degradation III (sucrose invertase)
PYRIDNUCSAL-PWY	SG	3.43707	4.7e-09	NAD salvage pathway I
HEME-BIOSYNTHESIS-II	SG	3.43575	7.59e-09	heme biosynthesis I (aerobic)
MET-SAM-PWY	SG	3.43233	8.46e-09	superpathway of S-adenosyl-L-methionine biosynthesis
PWY-5345	SG	3.4286	6.88e-08	superpathway of L-methionine biosynthesis (by sulfhydrylation)
GLYCOGENSYNTH-PWY	SG	3.42496	2.74e-08	glycogen biosynthesis I (from ADP-D-Glucose)
ARGSYN-PWY	SG	3.41878	1.48e-07	L-arginine biosynthesis I (via L-ornithine)
PWY-7199	SG	3.41718	1.42e-08	pyrimidine deoxyribonucleosides salvage
PWY-7400	SG	3.41393	1.57e-07	L-arginine biosynthesis IV (archaebacteria)
PWY-5347	SG	3.40398	1.41e-08	superpathway of L-methionine biosynthesis (transsulfuration)
P105-PWY	SG	3.40001	5.79e-08	TCA cycle IV (2-oxoglutarate decarboxylase)
SO4ASSIM-PWY	SG	3.3975	6.44e-07	sulfate reduction I (assimilatory)
PWY0-1261	SG	3.39613	7.17e-08	anhydromuropeptides recycling
GLUTORN-PWY	SG	3.37137	1.46e-06	L-ornithine biosynthesis
PWY-5857	SG	3.36758	2.79e-07	ubiquinol-10 biosynthesis (prokaryotic)
PWY-5856	SG	3.36758	2.79e-07	ubiquinol-9 biosynthesis (prokaryotic)
PWY-5855	SG	3.36758	2.79e-07	ubiquinol-7 biosynthesis (prokaryotic)
PWY-6708	SG	3.36758	2.79e-07	ubiquinol-8 biosynthesis (prokaryotic)
PWY-7371	SG	3.36386	0.0292462	1,4-dihydroxy-6-naphthoate biosynthesis II
HISTSYN-PWY	SG	3.36155	9.27e-07	L-histidine biosynthesis
UBISYN-PWY	SG	3.35685	3e-07	superpathway of ubiquinol-8 biosynthesis (prokaryotic)
P161-PWY	SG	3.35428	1.62e-07	acetylene degradation
PWY-7373	SG	3.34898	0.0345415	superpathway of demethylmenaquinol-6 biosynthesis II
PWY0-1298	SG	3.33767	4.34e-08	superpathway of pyrimidine deoxyribonucleosides degradation
PWY-5154	SG	3.32327	1.93e-06	L-arginine biosynthesis III (via N-acetyl-L-citrulline)
P441-PWY	SG	3.30876	1.84e-08	superpathway of N-acetylneuraminate degradation
THISYN-PWY	SG	3.30655	4.58e-07	superpathway of thiamin diphosphate biosynthesis I
PWY-6471	SG	3.30291	1.56e-08	peptidoglycan biosynthesis IV (Enterococcus faecium)
PYRIDOXSYN-PWY	SG	3.30096	5.51e-07	pyridoxal 5'-phosphate biosynthesis I
LEU-DEG2-PWY	SG	3.29904	3.21e-06	L-leucine degradation I
GLYOXYLATE-BYPASS	SG	3.29733	3.61e-07	glyoxylate cycle
PWY-2941	SG	3.28648	2.81e-10	L-lysine biosynthesis II
PWY-5384	SG	3.28023	1.84e-06	sucrose degradation IV (sucrose phosphorylase)
PWY-6901	SG	3.27666	6.13e-09	superpathway of glucose and xylose degradation
GLUCOSE1PMETAB-PWY	SG	3.27331	1.94e-06	glucose and glucose-1-phosphate degradation
PWY-4984	SG	3.26757	2.88e-09	urea cycle
PWY0-1479	SG	3.24942	2.59e-06	tRNA processing
PWY-6317	SG	3.24308	1.43e-06	galactose degradation I (Leloir pathway)
HOMOSER-METSYN-PWY	SG	3.24299	6.17e-08	L-methionine biosynthesis I
PWY-6263	SG	3.22746	7.75e-07	superpathway of menaquinol-8 biosynthesis II
PWY-7328	SG	3.20716	6.7e-06	superpathway of UDP-glucose-derived O-antigen building blocks biosynthesis
PWY0-845	SG	3.19616	2.05e-08	superpathway of pyridoxal 5'-phosphate biosynthesis and salvage
COBALSYN-PWY	SG	3.18921	2.19e-06	adenosylcobalamin salvage from cobinamide I
HEXITOLDEGSUPER-PWY	SG	3.1879	7.08e-10	superpathway of hexitol degradation (bacteria)
PWY-5022	SG	3.18719	3.88e-06	4-aminobutanoate degradation V
PWY-6269	SG	3.18005	1.72e-06	adenosylcobalamin salvage from cobinamide II
PWY-5509	SG	3.17962	1.65e-06	adenosylcobalamin biosynthesis from cobyrinate a,c-diamide I
HISDEG-PWY	SG	3.17384	5.85e-08	L-histidine degradation I
PWY-7242	SG	3.15955	1.23e-05	D-fructuronate degradation
PWY0-1415	SG	3.15107	2.19e-06	superpathway of heme biosynthesis from uroporphyrinogen-III
PWY-5920	SG	3.13361	3.06e-08	superpathway of heme biosynthesis from glycine
GLCMANNANAUT-PWY	SG	3.1268	3.22e-08	superpathway of N-acetylglucosamine, N-acetylmannosamine and N-acetylneuraminate degradation
PWY-5910	SG	3.12211	8.49e-10	superpathway of geranylgeranyldiphosphate biosynthesis I (via mevalonate)
PWY-181	SG	3.11619	0.000108554	photorespiration
P124-PWY	SG	3.11448	1.06e-05	Bifidobacterium shunt
PWY-5747	SG	3.10935	1.37e-05	2-methylcitrate cycle II
PROTOCATECHUATE-ORTHO-CLEAVAGE-PWY	SG	3.08405	0.000361598	protocatechuate degradation II (ortho-cleavage pathway)
P101-PWY	SG	3.07891	5.49e-05	ectoine biosynthesis
ARGORNPROST-PWY	SG	3.07859	1.77e-08	arginine, ornithine and proline interconversion
PWY-5838	SG	3.07772	8.68e-07	superpathway of menaquinol-8 biosynthesis I
P221-PWY	SG	3.07341	0.00036088	octane oxidation
TYRFUMCAT-PWY	SG	3.0722	7.67e-05	L-tyrosine degradation I
P108-PWY	SG	3.06671	7.66e-07	pyruvate fermentation to propanoate I
PWY-6892	SG	3.05585	1.35e-05	thiazole biosynthesis I (E. coli)
PWY-5897	SG	3.05553	1.1e-06	superpathway of menaquinol-11 biosynthesis
PWY-5898	SG	3.05553	1.1e-06	superpathway of menaquinol-12 biosynthesis
PWY-5899	SG	3.05553	1.1e-06	superpathway of menaquinol-13 biosynthesis
PWY-5840	SG	3.05494	7.19e-07	superpathway of menaquinol-7 biosynthesis
P122-PWY	SG	3.04901	5.45e-06	heterolactic fermentation
LACTOSECAT-PWY	SG	3.04692	8.38e-11	lactose and galactose degradation I
PWY-922	SG	3.03385	9.06e-10	mevalonate pathway I
P461-PWY	SG	3.03074	1.24e-09	hexitol fermentation to lactate, formate, ethanol and acetate
PWY-5861	SG	2.97892	1.51e-06	superpathway of demethylmenaquinol-8 biosynthesis
PWY-7376	SG	2.97854	1.02e-05	cob(II)yrinate a,c-diamide biosynthesis II (late cobalt incorporation)
NAD-BIOSYNTHESIS-II	SG	2.97849	1e-05	NAD salvage pathway II
KDO-NAGLIPASYN-PWY	SG	2.95907	0.000132556	superpathway of (Kdo)2-lipid A biosynthesis
PWY-6895	SG	2.95524	2.17e-06	superpathway of thiamin diphosphate biosynthesis II
P164-PWY	SG	2.95518	3.15e-06	purine nucleobases degradation I (anaerobic)
ARG-POLYAMINE-SYN	SG	2.93441	8.55e-06
AST-PWY	SG	2.91421	0.00107277	L-arginine degradation II (AST pathway)
PWY-6470	SG	2.90502	5.41e-08	peptidoglycan biosynthesis V (&beta;-lactam resistance)
PWY-7098	SG	2.89725	0.0166779	vanillin and vanillate degradation II
PWY0-42	SG	2.88585	0.00221221	2-methylcitrate cycle I
CATECHOL-ORTHO-CLEAVAGE-PWY	SG	2.88566	0.000274226	catechol degradation to &beta;-ketoadipate
PWY-6590	SG	2.84738	1.38e-07	superpathway of Clostridium acetobutylicum acidogenic fermentation
PWY-5863	SG	2.84162	7.73e-06	superpathway of phylloquinol biosynthesis
PWY-6507	SG	2.81409	7.84e-07	4-deoxy-L-threo-hex-4-enopyranuronate degradation
GALACTUROCAT-PWY	SG	2.81196	4.86e-06	D-galacturonate degradation I
PWY-5837	SG	2.80681	8.97e-06	1,4-dihydroxy-2-naphthoate biosynthesis I
PWY-7003	SG	2.78869	1.58e-06	glycerol degradation to butanol
FUCCAT-PWY	SG	2.78274	2.42e-09	fucose degradation
PWY-5705	SG	2.78253	8.28e-05	allantoin degradation to glyoxylate III
CENTFERM-PWY	SG	2.7679	1.57e-07	pyruvate fermentation to butanoate
POLYAMSYN-PWY	SG	2.75101	2.01e-05	superpathway of polyamine biosynthesis I
PWY-7237	SG	2.74137	1.53e-06	myo-, chiro- and scillo-inositol degradation
PWY-5676	SG	2.73764	7.05e-06	acetyl-CoA fermentation to butanoate II
PWY-6588	SG	2.73708	1.25e-05	pyruvate fermentation to acetone
GLUCUROCAT-PWY	SG	2.71914	5.92e-05	superpathway of &beta;-D-glucuronide and D-glucuronate degradation
PWY-5265	SG	2.71369	1.95e-05	peptidoglycan biosynthesis II (staphylococci)
PWY-7002	SG	2.71271	0.0348299	4-hydroxyacetophenone degradation
PWY-5505	SG	2.69443	0.000379923	L-glutamate and L-glutamine biosynthesis
PWY-6383	SG	2.67721	2.78e-07	mono-trans, poly-cis decaprenyl phosphate biosynthesis
PWY-7456	SG	2.67201	1.3e-07	mannan degradation
PWY0-1533	SG	2.65658	0.00186213	methylphosphonate degradation I
PWY-7097	SG	2.65261	0.0164328	vanillin and vanillate degradation I
PWY-6338	SG	2.65261	0.0164328	superpathway of vanillin and vanillate degradation
TEICHOICACID-PWY	SG	2.63977	7.16e-05	teichoic acid (poly-glycerol) biosynthesis
PWY-1861	SG	2.62993	0.00578679	formaldehyde assimilation II (RuMP Cycle)
PWY-7431	SG	2.6243	0.000677876	aromatic biogenic amine degradation (bacteria)
GALLATE-DEGRADATION-I-PWY	SG	2.62344	0.00107221	gallate degradation II
POLYAMINSYN3-PWY	SG	2.61056	0.000982659	superpathway of polyamine biosynthesis II
PWY-6562	SG	2.58642	0.000217063	norspermidine biosynthesis
PWY-5005	SG	2.58481	3.98e-05	biotin biosynthesis II
PWY-5182	SG	2.5703	3.36e-07	toluene degradation II (aerobic) (via 4-methylcatechol)
PWY-5180	SG	2.5703	3.36e-07	toluene degradation I (aerobic) (via o-cresol)
PWY-5304	SG	2.56672	1.86e-09	superpathway of sulfur oxidation (Acidianus ambivalens)
METHYLGALLATE-DEGRADATION-PWY	SG	2.56067	0.00105923	methylgallate degradation
GALACT-GLUCUROCAT-PWY	SG	2.55411	1.21e-05	superpathway of hexuronide and hexuronate degradation
PWY-5417	SG	2.53272	0.00063671	catechol degradation III (ortho-cleavage pathway)
PWY-5431	SG	2.53272	0.00063671	aromatic compounds degradation via &beta;-ketoadipate
RUMP-PWY	SG	2.51828	0.00573286	formaldehyde oxidation I
PWY-7377	SG	2.51793	7.83e-05	cob(II)yrinate a,c-diamide biosynthesis I (early cobalt insertion)
PWY-6891	SG	2.50377	1.48e-05	thiazole biosynthesis II (Bacillus)
PWY-5845	SG	2.50316	0.00131522	superpathway of menaquinol-9 biosynthesis
PWY-5896	SG	2.49623	0.00132223	superpathway of menaquinol-10 biosynthesis
PWY-5850	SG	2.49623	0.00132223	superpathway of menaquinol-6 biosynthesis I
P381-PWY	SG	2.49574	8.66e-05	adenosylcobalamin biosynthesis II (late cobalt incorporation)
RHAMCAT-PWY	SG	2.44308	0.000377201	L-rhamnose degradation I
PWY-6182	SG	2.4223	0.000809628	superpathway of salicylate degradation
P562-PWY	SG	2.41016	3.83e-05	myo-inositol degradation I
PWY-5862	SG	2.39778	0.00168036	superpathway of demethylmenaquinol-9 biosynthesis
ALL-CHORISMATE-PWY	SG	2.3848	0.0282071	superpathway of chorismate metabolism
PWY-5860	SG	2.37929	0.00168915	superpathway of demethylmenaquinol-6 biosynthesis I
P163-PWY	SG	2.36907	1.61e-07	L-lysine fermentation to acetate and butanoate
PWY0-41	SG	2.36589	6.35e-10	allantoin degradation IV (anaerobic)
GLUCARDEG-PWY	SG	2.35976	0.0374246	D-glucarate degradation I
PWY-5507	SG	2.35922	0.000325223	adenosylcobalamin biosynthesis I (early cobalt insertion)
PWY-6478	SG	2.35067	5.38e-06	GDP-D-glycero-&alpha;-D-manno-heptose biosynthesis
P162-PWY	SG	2.31825	8.92e-05	L-glutamate degradation V (via hydroxyglutarate)
PWY-6396	SG	2.30147	0.00486022	superpathway of 2,3-butanediol biosynthesis
PWY-5420	SG	2.29796	3.69e-05	catechol degradation II (meta-cleavage pathway)
P125-PWY	SG	2.29396	0.00849771	superpathway of (R,R)-butanediol biosynthesis
GALACTARDEG-PWY	SG	2.27794	0.0356434	D-galactarate degradation I
GLUCARGALACTSUPER-PWY	SG	2.27794	0.0356434	superpathway of D-glucarate and D-galactarate degradation
PWY490-3	SG	2.26811	0.0171844	nitrate reduction VI (assimilatory)
PWY-5419	SG	2.26712	1.7e-05	catechol degradation to 2-oxopent-4-enoate II
PWY-5415	SG	2.2614	0.000202962	catechol degradation I (meta-cleavage pathway)
PWY-7007	SG	2.26102	0.000124505	methyl ketone biosynthesis
PWY-5028	SG	2.26061	0.0444398	L-histidine degradation II
PWY-6185	SG	2.2604	0.00577399	4-methylcatechol degradation (ortho cleavage)
FUC-RHAMCAT-PWY	SG	2.24455	4.43e-06	superpathway of fucose and rhamnose degradation
PWY-5181	SG	2.2441	0.0183747	toluene degradation III (aerobic) (via p-cresol)
PWY1G-0	SG	2.21306	5.5e-06	mycothiol biosynthesis
PWY-5177	SG	2.18558	0.000141519	glutaryl-CoA degradation
PWY-6876	SG	2.1749	0.0136783	isopropanol biosynthesis
PWY-6572	SG	2.13064	5.52e-07	chondroitin sulfate degradation I (bacterial)
PWY-5430	SG	2.11082	0.000160857	meta cleavage pathway of aromatic compounds
PWY-7332	SG	2.11076	0.00744519	superpathway of UDP-N-acetylglucosamine-derived O-antigen building blocks biosynthesis
GLYCOL-GLYOXDEG-PWY	SG	2.08043	1.85e-06	superpathway of glycol metabolism and degradation
PWY-5654	SG	2.05664	0.036866	2-amino-3-carboxymuconate semialdehyde degradation to 2-oxopentenoate
KETOGLUCONMET-PWY	SG	2.04225	0.0151471	ketogluconate metabolism
PWY-5647	SG	2.02427	0.0400052	2-nitrobenzoate degradation I
