# Supplementary material for: Meta-analysis of mucosal microbiota reveals universal microbial signatures and dysbiosis in gastric carcinogenesis
Source: Oncogene. 2022 Jun 9;41(28):3599–610. doi: 10.1038/s41388-022-02377-9 (PMC9270228; doi:10.1038/s41388-022-02377-9)
Supplement: Supplementary file 16 — Table S4 [file 41388_2022_2377_MOESM16_ESM.xlsx]

## Sheet: Table_S4
Table S4 The list of significantly altered KEGG pathways between GC and SG
Pathway	Enriched _Group	LDA	p_value	description
ko01051	GC	3.39971	2.92e-08	Biosynthesis of ansamycins
ko01055	GC	3.38174	3.65e-15	Biosynthesis of vancomycin group antibiotics
ko00521	GC	3.21233	3.53e-24	Streptomycin biosynthesis
ko00121	GC	3.1813	6.41e-08	Secondary bile acid biosynthesis
ko00660	GC	3.16441	5.46e-07	C5-Branched dibasic acid metabolism
ko02060	GC	3.12623	2.66e-20	Phosphotransferase system (PTS)
ko00670	GC	3.07369	4.37e-24	One carbon pool by folate
ko00511	GC	3.06083	3.48e-12	Other glycan degradation
ko00340	GC	3.05949	1.27e-11	Histidine metabolism
ko00785	GC	3.04244	2.2e-06	Lipoic acid metabolism
ko00500	GC	3.04072	1.74e-25	Starch and sucrose metabolism
ko00052	GC	2.99728	1.22e-14	Galactose metabolism
ko00051	GC	2.91216	3.43e-14	Fructose and mannose metabolism
ko00710	GC	2.89596	7.16e-12	Carbon fixation in photosynthetic organisms
ko00520	GC	2.88356	2.35e-16	Amino sugar and nucleotide sugar metabolism
ko00010	GC	2.86809	1.45e-23	Glycolysis / Gluconeogenesis
ko00290	GC	2.73664	0.000147641	Valine, leucine and isoleucine biosynthesis
ko00071	GC	2.73	0.00168323	Fatty acid metabolism
ko00472	GC	2.7281	1.82e-10	D-Arginine and D-ornithine metabolism
ko03020	GC	2.7202	1.07e-16	RNA polymerase
ko00053	GC	2.71893	1.85e-09	Ascorbate and aldarate metabolism
ko02010	GC	2.70001	2.18e-09	ABC transporters
ko00620	GC	2.69631	4.05e-17	Pyruvate metabolism
ko00920	GC	2.61471	1.34e-08	Sulfur metabolism
ko00983	GC	2.55529	0.000644714	Drug metabolism - other enzymes
ko00350	GC	2.55483	7.45e-07	Tyrosine metabolism
ko00473	GC	2.55102	0.0203297	D-Alanine metabolism
ko00591	GC	2.54581	8.01e-05	Linoleic acid metabolism
ko00627	GC	2.52505	5.85e-08	Aminobenzoate degradation
ko00531	GC	2.51629	0.000291129	Glycosaminoglycan degradation
ko00362	GC	2.44247	0.0416519	Benzoate degradation
ko00230	GC	2.44189	7.85e-11	Purine metabolism
ko00561	GC	2.4252	2.33e-20	Glycerolipid metabolism
ko00600	GC	2.42317	2.61e-06	Sphingolipid metabolism
ko00040	GC	2.41487	0.000289421	Pentose and glucuronate interconversions
ko01053	GC	2.38772	1.79e-16	Biosynthesis of siderophore group nonribosomal peptides
ko00311	GC	2.38414	9.47e-06	Penicillin and cephalosporin biosynthesis
ko00030	GC	2.35715	0.015914	Pentose phosphate pathway
ko00250	GC	2.33807	0.000230994	Alanine, aspartate and glutamate metabolism
ko00960	GC	2.33113	1.54e-08	Tropane, piperidine and pyridine alkaloid biosynthesis
ko00260	GC	2.279	4.36e-05	Glycine, serine and threonine metabolism
ko00270	GC	2.24757	0.0115515	Cysteine and methionine metabolism
ko05150	GC	2.24421	1.71e-19	Staphylococcus aureus infection
ko00120	GC	2.21764	0.000944932	Primary bile acid biosynthesis
ko00440	GC	2.20288	4.38e-13	Phosphonate and phosphinate metabolism
ko00750	GC	2.08208	0.00655506	Vitamin B6 metabolism
ko00562	GC	2.05635	0.0170407	Inositol phosphate metabolism
ko00906	GC	2.01824	9.42e-05	Carotenoid biosynthesis
ko02040	SG	3.57363	2.95e-24	Flagellar assembly
ko02030	SG	3.48425	2.06e-16	Bacterial chemotaxis
ko00540	SG	3.36616	5.65e-13	Lipopolysaccharide biosynthesis
ko00780	SG	3.30816	4.84e-16	Biotin metabolism
ko00253	SG	3.25468	1.38e-21	Tetracycline biosynthesis
ko00072	SG	3.18705	4.33e-09	Synthesis and degradation of ketone bodies
ko04122	SG	3.10261	8.84e-21	Sulfur relay system
ko00430	SG	3.04868	7.83e-22	Taurine and hypotaurine metabolism
ko00471	SG	2.9907	0.000206228	D-Glutamine and D-glutamate metabolism
ko00195	SG	2.91025	1.25e-11	Photosynthesis
ko00791	SG	2.86257	4.23e-10	Atrazine degradation
ko03070	SG	2.85983	1.6e-09	Bacterial secretion system
ko00633	SG	2.85759	1.07e-16	Nitrotoluene degradation
ko00130	SG	2.81731	3.32e-19	Ubiquinone and other terpenoid-quinone biosynthesis
ko00720	SG	2.8173	1.35e-09	Carbon fixation pathways in prokaryotes
ko00623	SG	2.8087	5.92e-09	Toluene degradation
ko00190	SG	2.79872	3.23e-25	Oxidative phosphorylation
ko00400	SG	2.78884	2.98e-08	Phenylalanine, tyrosine and tryptophan biosynthesis
ko00410	SG	2.78738	4.06e-05	beta-Alanine metabolism
ko00770	SG	2.72542	3.08e-14	Pantothenate and CoA biosynthesis
ko00970	SG	2.67441	0.00388699	Aminoacyl-tRNA biosynthesis
ko05111	SG	2.66152	3.74e-21	Vibrio cholerae pathogenic cycle
ko03060	SG	2.64007	0.000623675	Protein export
ko00630	SG	2.5859	0.000429307	Glyoxylate and dicarboxylate metabolism
ko00980	SG	2.57832	8.86e-06	Metabolism of xenobiotics by cytochrome P450
ko00061	SG	2.56271	0.00879385	Fatty acid biosynthesis
ko00730	SG	2.54848	0.00123033	Thiamine metabolism
ko00020	SG	2.53744	1.13e-05	Citrate cycle (TCA cycle)
ko05120	SG	2.49659	2.71e-08	Epithelial cell signaling in Helicobacter pylori infection
ko00790	SG	2.48786	0.000867122	Folate biosynthesis
ko00300	SG	2.45186	0.000180874	Lysine biosynthesis
ko00523	SG	2.45162	7.27e-07	Polyketide sugar unit biosynthesis
ko00590	SG	2.39695	1.18e-08	Arachidonic acid metabolism
ko03018	SG	2.36918	2.68e-07	RNA degradation
ko00401	SG	2.34091	2.86e-06	Novobiocin biosynthesis
ko00740	SG	2.31558	0.00196321	Riboflavin metabolism
ko03320	SG	2.27514	1.56e-07	PPAR signaling pathway
ko00626	SG	2.2722	0.0245536	Naphthalene degradation
ko00625	SG	2.26877	0.00622115	Chloroalkane and chloroalkene degradation
ko03420	SG	2.19929	0.0426781	Nucleotide excision repair
ko00860	SG	2.17943	0.00965452	Porphyrin and chlorophyll metabolism
ko00363	SG	2.16632	1.13e-06	Bisphenol degradation
ko04146	SG	2.13966	3.3e-06	Peroxisome
ko00601	SG	2.1216	9.47e-06	Glycosphingolipid biosynthesis - lacto and neolacto series
ko00640	SG	2.10846	0.0110359	Propanoate metabolism
ko04810	SG	2.06815	0.0311082	Regulation of actin cytoskeleton
ko00380	SG	2.04116	0.0475908	Tryptophan metabolism
ko00524	SG	2.01044	9.2e-05	Butirosin and neomycin biosynthesis
