# Supplementary material for: Meta-analysis of mucosal microbiota reveals universal microbial signatures and dysbiosis in gastric carcinogenesis
Source: Oncogene. 2022 Jun 9;41(28):3599–610. doi: 10.1038/s41388-022-02377-9 (PMC9270228; doi:10.1038/s41388-022-02377-9)
Supplement: Supplementary file 17 — Table S5 [file 41388_2022_2377_MOESM17_ESM.xlsx]

## Sheet: Table_S5
Table S5 The list of significantly altered KEGG pathways between AG and SG
Pathway	Enriched _Group	LDA	p_value	description
ko01055	AG	3.45875	1.9e-09	Biosynthesis of vancomycin group antibiotics
ko00660	AG	3.39774	7.29e-08	C5-Branched dibasic acid metabolism
ko00121	AG	3.34004	1.08e-17	Secondary bile acid biosynthesis
ko00785	AG	3.2547	2.11e-07	Lipoic acid metabolism
ko00340	AG	3.23585	1.07e-08	Histidine metabolism
ko00625	AG	3.2101	6.41e-11	Chloroalkane and chloroalkene degradation
ko00521	AG	3.1098	6.3e-06	Streptomycin biosynthesis
ko00363	AG	3.08348	5.64e-15	Bisphenol degradation
ko00980	AG	3.07542	5.26e-10	Metabolism of xenobiotics by cytochrome P450
ko00523	AG	3.07252	1.61e-20	Polyketide sugar unit biosynthesis
ko00290	AG	3.06112	0.00238856	Valine, leucine and isoleucine biosynthesis
ko00364	AG	3.05362	1.03e-10	Fluorobenzoate degradation
ko00642	AG	3.04627	1.15e-16	Ethylbenzene degradation
ko00195	AG	3.0415	1.87e-09	Photosynthesis
ko00983	AG	3.03309	1.49e-05	Drug metabolism - other enzymes
ko00903	AG	3.02353	1.81e-12	Limonene and pinene degradation
ko00281	AG	3.00416	4.76e-06	Geraniol degradation
ko00253	AG	2.94952	3.02e-05	Tetracycline biosynthesis
ko00361	AG	2.9429	2.68e-10	Chlorocyclohexane and chlorobenzene degradation
ko00401	AG	2.92491	4.6e-17	Novobiocin biosynthesis
ko00350	AG	2.91272	5.66e-08	Tyrosine metabolism
ko00630	AG	2.90926	0.00247266	Glyoxylate and dicarboxylate metabolism
ko00626	AG	2.90848	3.7e-11	Naphthalene degradation
ko00071	AG	2.90603	2.69e-05	Fatty acid metabolism
ko03320	AG	2.90496	1.23e-22	PPAR signaling pathway
ko00591	AG	2.88217	5.88e-13	Linoleic acid metabolism
ko00670	AG	2.85899	0.00131778	One carbon pool by folate
ko00930	AG	2.8472	7.57e-07	Caprolactam degradation
ko00280	AG	2.83079	0.00256682	Valine, leucine and isoleucine degradation
ko00480	AG	2.82694	0.00402656	Glutathione metabolism
ko00590	AG	2.78793	6.81e-12	Arachidonic acid metabolism
ko00500	AG	2.77592	3.91e-07	Starch and sucrose metabolism
ko02010	AG	2.77464	0.00215172	ABC transporters
ko00920	AG	2.76799	0.00291036	Sulfur metabolism
ko00650	AG	2.75134	0.00638701	Butanoate metabolism
ko00362	AG	2.74428	1.64e-05	Benzoate degradation
ko00053	AG	2.725	6.59e-07	Ascorbate and aldarate metabolism
ko01040	AG	2.72365	0.00194801	Biosynthesis of unsaturated fatty acids
ko00524	AG	2.69346	2.1e-18	Butirosin and neomycin biosynthesis
ko00620	AG	2.68871	0.00390608	Pyruvate metabolism
ko00052	AG	2.68066	1.47e-06	Galactose metabolism
ko00460	AG	2.67178	0.000789173	Cyanoamino acid metabolism
ko02060	AG	2.67115	4.46e-11	Phosphotransferase system (PTS)
ko00260	AG	2.66428	0.0103083	Glycine, serine and threonine metabolism
ko00040	AG	2.66	0.000401066	Pentose and glucuronate interconversions
ko03020	AG	2.65907	0.0015274	RNA polymerase
ko00410	AG	2.65082	0.00863208	beta-Alanine metabolism
ko00623	AG	2.64838	0.00102155	Toluene degradation
ko00250	AG	2.61232	0.00845822	Alanine, aspartate and glutamate metabolism
ko00010	AG	2.60905	0.00116313	Glycolysis / Gluconeogenesis
ko00330	AG	2.5957	0.00856724	Arginine and proline metabolism
ko00627	AG	2.56891	4.84e-05	Aminobenzoate degradation
ko00830	AG	2.56848	4.43e-11	Retinol metabolism
ko00360	AG	2.55774	0.00335136	Phenylalanine metabolism
ko00472	AG	2.49389	1.8e-10	D-Arginine and D-ornithine metabolism
ko00622	AG	2.49062	1.33e-14	Xylene degradation
ko00450	AG	2.46784	0.023513	Selenocompound metabolism
ko00960	AG	2.4638	0.00306238	Tropane, piperidine and pyridine alkaloid biosynthesis
ko00230	AG	2.43994	0.00318604	Purine metabolism
ko00562	AG	2.43799	0.000129445	Inositol phosphate metabolism
ko00310	AG	2.42724	0.00286926	Lysine degradation
ko00120	AG	2.40561	2.5e-17	Primary bile acid biosynthesis
ko00860	AG	2.3898	0.0343327	Porphyrin and chlorophyll metabolism
ko02020	AG	2.38266	0.0153015	Two-component system
ko00520	AG	2.37703	0.000931479	Amino sugar and nucleotide sugar metabolism
ko00624	AG	2.37106	3.3e-11	Polycyclic aromatic hydrocarbon degradation
ko00791	AG	2.33322	0.0251212	Atrazine degradation
ko00312	AG	2.27211	1.02e-09	beta-Lactam resistance
ko00561	AG	2.27141	0.00162631	Glycerolipid metabolism
ko05150	AG	2.24595	4.37e-09	Staphylococcus aureus infection
ko05010	AG	2.20498	2.61e-06	Alzheimer's disease
ko00680	AG	2.10644	0.0194717	Methane metabolism
ko05012	AG	2.05888	4.89e-07	Parkinson's disease
ko00540	SG	3.53751	0.0122365	Lipopolysaccharide biosynthesis
ko02040	SG	3.48323	0.0451794	Flagellar assembly
ko01051	SG	3.0705	0.0169928	Biosynthesis of ansamycins
ko00550	SG	2.8938	0.0434333	Peptidoglycan biosynthesis
ko05120	SG	2.73707	0.00107395	Epithelial cell signaling in Helicobacter pylori infection
ko03440	SG	2.71106	0.0368505	Homologous recombination
ko00030	SG	2.67813	0.0392742	Pentose phosphate pathway
ko00300	SG	2.64129	0.0472749	Lysine biosynthesis
ko00240	SG	2.60271	0.0278894	Pyrimidine metabolism
ko00511	SG	2.58292	6.64e-10	Other glycan degradation
ko00710	SG	2.55632	0.0112777	Carbon fixation in photosynthetic organisms
ko00760	SG	2.44015	0.0288316	Nicotinate and nicotinamide metabolism
ko00640	SG	2.43553	0.039691	Propanoate metabolism
ko00051	SG	2.37131	0.000960872	Fructose and mannose metabolism
ko05146	SG	2.04183	0.000181124	Amoebiasis
ko00311	SG	2.0234	0.012541	Penicillin and cephalosporin biosynthesis
