# Supplementary material for: Meta-analysis of mucosal microbiota reveals universal microbial signatures and dysbiosis in gastric carcinogenesis
Source: Oncogene. 2022 Jun 9;41(28):3599–610. doi: 10.1038/s41388-022-02377-9 (PMC9270228; doi:10.1038/s41388-022-02377-9)
Supplement: Supplementary file 18 — Table S6 [file 41388_2022_2377_MOESM18_ESM.xlsx]

## Sheet: Table_S6
Table S6 The list of significantly altered KEGG pathways between IM and SG
Pathway	Enriched _Group	LDA	p_value	description
ko04075	IM	2.06408	0.000792381	Plant hormone signal transduction
ko00524	IM	2.05409	0.0119675	Butirosin and neomycin biosynthesis
ko01051	SG	3.93495	2.2e-10	Biosynthesis of ansamycins
ko00471	SG	3.88894	7.24e-10	D-Glutamine and D-glutamate metabolism
ko02030	SG	3.78751	7.92e-07	Bacterial chemotaxis
ko00061	SG	3.78565	6.73e-10	Fatty acid biosynthesis
ko00290	SG	3.73787	2.04e-10	Valine, leucine and isoleucine biosynthesis
ko00550	SG	3.72935	4.84e-10	Peptidoglycan biosynthesis
ko00970	SG	3.71995	1.82e-09	Aminoacyl-tRNA biosynthesis
ko00072	SG	3.71623	1.64e-08	Synthesis and degradation of ketone bodies
ko00780	SG	3.71352	3.76e-08	Biotin metabolism
ko00770	SG	3.71061	8.48e-10	Pantothenate and CoA biosynthesis
ko00473	SG	3.69449	1.02e-09	D-Alanine metabolism
ko00540	SG	3.68924	7.33e-07	Lipopolysaccharide biosynthesis
ko03430	SG	3.68597	4.96e-10	Mismatch repair
ko02040	SG	3.68342	5.05e-06	Flagellar assembly
ko03010	SG	3.67454	1.12e-09	Ribosome
ko03060	SG	3.67169	1.11e-09	Protein export
ko04112	SG	3.65412	6.96e-10	Cell cycle - Caulobacter
ko00030	SG	3.64973	4.48e-10	Pentose phosphate pathway
ko00730	SG	3.64356	8.05e-10	Thiamine metabolism
ko00300	SG	3.64334	7.78e-10	Lysine biosynthesis
ko04122	SG	3.64086	3.7e-09	Sulfur relay system
ko03440	SG	3.63507	5.26e-10	Homologous recombination
ko00670	SG	3.61935	1.67e-10	One carbon pool by folate
ko00250	SG	3.61836	5.99e-10	Alanine, aspartate and glutamate metabolism
ko00790	SG	3.61821	1.55e-09	Folate biosynthesis
ko00900	SG	3.61299	4.84e-10	Terpenoid backbone biosynthesis
ko00720	SG	3.59527	2.17e-09	Carbon fixation pathways in prokaryotes
ko03030	SG	3.58164	5.57e-10	DNA replication
ko00710	SG	3.57796	2.96e-10	Carbon fixation in photosynthetic organisms
ko00400	SG	3.56683	1.39e-09	Phenylalanine, tyrosine and tryptophan biosynthesis
ko00620	SG	3.56023	1.97e-10	Pyruvate metabolism
ko03070	SG	3.53663	1.37e-08	Bacterial secretion system
ko00240	SG	3.53194	5.03e-10	Pyrimidine metabolism
ko00020	SG	3.53063	2.94e-09	Citrate cycle (TCA cycle)
ko00660	SG	3.52795	1.03e-07	C5-Branched dibasic acid metabolism
ko00270	SG	3.5269	1.1e-09	Cysteine and methionine metabolism
ko00450	SG	3.52484	5.59e-10	Selenocompound metabolism
ko00260	SG	3.52332	5.11e-10	Glycine, serine and threonine metabolism
ko00760	SG	3.519	5.23e-10	Nicotinate and nicotinamide metabolism
ko00750	SG	3.51787	7.56e-10	Vitamin B6 metabolism
ko01055	SG	3.51176	3.68e-08	Biosynthesis of vancomycin group antibiotics
ko00430	SG	3.5064	2.86e-09	Taurine and hypotaurine metabolism
ko00010	SG	3.50632	1.29e-10	Glycolysis / Gluconeogenesis
ko03410	SG	3.4826	3.49e-10	Base excision repair
ko00785	SG	3.46881	9.91e-09	Lipoic acid metabolism
ko00521	SG	3.46372	1.81e-09	Streptomycin biosynthesis
ko00640	SG	3.46196	5.63e-10	Propanoate metabolism
ko00480	SG	3.45978	1.71e-09	Glutathione metabolism
ko00740	SG	3.43556	5.03e-09	Riboflavin metabolism
ko00983	SG	3.43323	1.09e-09	Drug metabolism - other enzymes
ko00650	SG	3.42705	7.99e-10	Butanoate metabolism
ko00230	SG	3.41478	2.97e-10	Purine metabolism
ko00520	SG	3.40509	2.19e-10	Amino sugar and nucleotide sugar metabolism
ko00630	SG	3.39819	9.39e-09	Glyoxylate and dicarboxylate metabolism
ko00280	SG	3.39574	5.27e-09	Valine, leucine and isoleucine degradation
ko03420	SG	3.38157	1.54e-09	Nucleotide excision repair
ko00920	SG	3.37742	7e-10	Sulfur metabolism
ko02010	SG	3.36497	6.38e-10	ABC transporters
ko00051	SG	3.35085	2.6e-10	Fructose and mannose metabolism
ko00330	SG	3.34722	7.97e-10	Arginine and proline metabolism
ko00130	SG	3.34233	1.1e-08	Ubiquinone and other terpenoid-quinone biosynthesis
ko00860	SG	3.30124	4.68e-09	Porphyrin and chlorophyll metabolism
ko03018	SG	3.30069	9.57e-10	RNA degradation
ko00564	SG	3.29338	1.05e-09	Glycerophospholipid metabolism
ko00910	SG	3.29291	1.58e-09	Nitrogen metabolism
ko00071	SG	3.28718	1.72e-08	Fatty acid metabolism
ko00410	SG	3.28246	1.11e-08	beta-Alanine metabolism
ko00190	SG	3.27886	8.35e-09	Oxidative phosphorylation
ko00052	SG	3.27803	1.59e-10	Galactose metabolism
ko03020	SG	3.27686	1.93e-10	RNA polymerase
ko00340	SG	3.27027	3.43e-07	Histidine metabolism
ko00281	SG	3.25171	1.8e-06	Geraniol degradation
ko00908	SG	3.24477	1.87e-09	Zeatin biosynthesis
ko00500	SG	3.21288	5.74e-10	Starch and sucrose metabolism
ko01040	SG	3.2054	3.13e-09	Biosynthesis of unsaturated fatty acids
ko02020	SG	3.18774	5.54e-09	Two-component system
ko00623	SG	3.17914	1.77e-07	Toluene degradation
ko00511	SG	3.17482	9.08e-08	Other glycan degradation
ko00380	SG	3.17202	2.91e-09	Tryptophan metabolism
ko00040	SG	3.17049	4.08e-10	Pentose and glucuronate interconversions
ko00680	SG	3.12871	1.18e-09	Methane metabolism
ko00561	SG	3.11822	1.69e-10	Glycerolipid metabolism
ko00625	SG	3.10313	6.63e-06	Chloroalkane and chloroalkene degradation
ko00460	SG	3.09017	0.00204487	Cyanoamino acid metabolism
ko02060	SG	3.0878	1.69e-08	Phosphotransferase system (PTS)
ko00360	SG	3.08499	1.63e-08	Phenylalanine metabolism
ko00310	SG	3.08124	1.61e-09	Lysine degradation
ko00930	SG	3.07255	3.89e-06	Caprolactam degradation
ko00362	SG	3.02683	4.32e-08	Benzoate degradation
ko04146	SG	3.0177	7.41e-10	Peroxisome
ko00960	SG	3.01452	1.02e-09	Tropane, piperidine and pyridine alkaloid biosynthesis
ko00643	SG	3.009	6.09e-07	Styrene degradation
ko00633	SG	3.00323	7.35e-05	Nitrotoluene degradation
ko00621	SG	2.98758	3.28e-08	Dioxin degradation
ko00980	SG	2.98701	0.00272634	Metabolism of xenobiotics by cytochrome P450
ko00053	SG	2.98409	6.98e-08	Ascorbate and aldarate metabolism
ko00350	SG	2.98097	1.71e-07	Tyrosine metabolism
ko05111	SG	2.97313	4.27e-08	Vibrio cholerae pathogenic cycle
ko00121	SG	2.88533	9.41e-06	Secondary bile acid biosynthesis
ko00562	SG	2.87996	4.76e-10	Inositol phosphate metabolism
ko00364	SG	2.85776	0.00084173	Fluorobenzoate degradation
ko04626	SG	2.82078	2.43e-08	Plant-pathogen interaction
ko00361	SG	2.81434	3.76e-05	Chlorocyclohexane and chlorobenzene degradation
ko00472	SG	2.79126	4.37e-08	D-Arginine and D-ornithine metabolism
ko05120	SG	2.77432	5.97e-06	Epithelial cell signaling in Helicobacter pylori infection
ko00627	SG	2.77253	6.02e-08	Aminobenzoate degradation
ko00903	SG	2.7451	0.0239847	Limonene and pinene degradation
ko00440	SG	2.70058	6.77e-09	Phosphonate and phosphinate metabolism
ko00195	SG	2.65067	0.012776	Photosynthesis
ko00531	SG	2.63511	1.42e-06	Glycosaminoglycan degradation
ko00312	SG	2.56736	2.03e-05	beta-Lactam resistance
ko00600	SG	2.5651	2.41e-07	Sphingolipid metabolism
ko05150	SG	2.55355	2.23e-10	Staphylococcus aureus infection
ko00591	SG	2.52908	2.07e-05	Linoleic acid metabolism
ko00830	SG	2.47308	1.94e-06	Retinol metabolism
ko00311	SG	2.45576	1.01e-07	Penicillin and cephalosporin biosynthesis
ko03008	SG	2.38754	8.65e-10	Ribosome biogenesis in eukaryotes
ko04210	SG	2.34215	4.49e-08	Apoptosis
ko00622	SG	2.3279	0.000182482	Xylene degradation
ko04621	SG	2.31298	4.73e-07	NOD-like receptor signaling pathway
ko04910	SG	2.28197	3.76e-08	Insulin signaling pathway
ko05010	SG	2.19987	0.0012418	Alzheimer's disease
ko03450	SG	2.1622	0.000260415	Non-homologous end-joining
ko04080	SG	2.1244	0.00953719	Neuroactive ligand-receptor interaction
ko00624	SG	2.12137	0.00755221	Polycyclic aromatic hydrocarbon degradation
ko00906	SG	2.11234	4.61e-06	Carotenoid biosynthesis
ko05143	SG	2.01288	2.51e-06	African trypanosomiasis
ko03013	SG	2.01086	3.18e-08	RNA transport
ko04141	SG	2.00076	2.13e-08	Protein processing in endoplasmic reticulum
